# Supplementary material for: Small RNA regulation of ovule development in the cotton plant, G. hirsutum L
Source: BMC Plant Biol. 2008 Sep 16;8:93. doi: 10.1186/1471-2229-8-93 (PMC2564936; doi:10.1186/1471-2229-8-93)
Supplement: Additional file 1 — Small RNA pools and their targets of developing ovules of cotton at zero to ten days post anthesis (DPA) periods (detail). [file 1471-2229-8-93-S1.xls]

## Sheet: 0dpa
Table S1. Small RNA pools of developing ovules of cotton at zero to ten days post anthesis (DPA) periods
GenBank accession number	Original clone ID	Sequence 5'–3'	Length (nt)	Number of clones	MirBase_BLAST	Tragets ID	Protein names	BLAST ID	Name
EU540624	>Gh_sRNA_0dpa01	AATTGACTTGTATTTTGAAAAAAAAAAAAAAAA	33	1	.	At3g62280.1 (2.5); At3g14770.1 (2.5); At1g01090.1 (2.5); At2g20510.1 (2.5); At2g38920.1 (2.5); At2g17800.1 (2.5) ; At2g48070.1 (3) ; At5g17890.1 (3 y); At1g16150.1 (3 y); At1g55860.1 (3); At5g17270.1 (3); At5g17410.1 (3); At5g17410.2 (3); At5g57565.1 (3 y); At1g49480.1 (3); At2g43260.1 (3 y) At1g08410.1 (3); At1g18260.1 (3) ; At5g15020.1 (3)	expressed protein; F-box family protein / S locus-related; GDSL-motif lipase/hydrolase family protein; GTP-binding family protein; LIM domain-containing protein / disease resistance protein-related; mitochondrial import inner membrane translocase subunit TIM44; nodulin MtN3 family protein; paired amphipathic helix repeat-containing protein; protein kinase family protein; pyruvate dehydrogenase E1…	.
EU540625	>Gh_sRNA_0dpa02	AAAAAAAACCATCTTGATGTGATTAATGGTT	31	1	.	At1g49480.1 (2.5); At5g18960.1 (2.5 y); At1g47510.1 (2.5); At4g10600.1(2.5);; At2g25790.1 (3); At4g00170.1 (3); At2g42950.1 (3); At1g02880.1 (3); At1g02880.2 (3); At1g02880.3 (3) ; At5g38970.2 (3)	vesicle-associated membrane family protein / VAMP family protein; transcriptional factor B3 family protein; endonuclease/exonuclease/phosphatase family protein (similar to Type II inositol-1,4,5-trisphosphate 5-phosphatase precursor); thiamin pyrophosphokinase(3); leucine-rich repeat transmembrane protein kinase; PHD finger family protein; expressed protein; far-red impaired responsive protein; c…	.
EU540626	>Gh_sRNA_0dpa03	AGCGAAAAAATGGTACCCATGCGAT	25	8	.	At1g03610.1 (3)	expressed protein	.
EU540627	>Gh_sRNA_0dpa04	AGATCCCGTACAAGATGGTGTTAAA	25	2	.	At4g26640.1 (2.5); At4g26640.2 (2.5); At5g45620.1 (2.5); At5g45620.2 (2.5 )	26S proteasome regulatory subunit(2); WRKY family transcription factor(2)	.
EU540628	>Gh_sRNA_0dpa05	ATCATTAAAAAACCAACGTAGTGA	25	1	.	At1g66400.1 (3); At1g06670.1 (3); At5g22940.1 (3); At3g13860.1 (3)	chaperonin; exostosin family protein; DEIH-box RNA/DNA helicase; calmodulin-related protein	.
EU540629	>Gh_sRNA_0dpa06	ACGAAATGTTGCAGGCCTGTGAAAC	25	1	.	At1g65370.1 (3); At4g36700.1 (3)	cupin family protein; meprin and TRAF homology domain-containing protein / MATH domain-containing protein	.
EU540630	>Gh_sRNA_0dpa07	ATGACGTATGTGTGCCTATGTGCCA	25	1	.	At1g76570.1 (3)	chlorophyll A-B binding family protein	.
EU540631	>Gh_sRNA_0dpa08	GTTGAACGAGGTTAAGAACTAATT	24	5	.	At5g20160.1 (1.5); At5g20160.2 (1.5); At5g17990.1 (2); At1g02810.1 (3); At1g05150.1 (3); At1g13090.1 (3); At3g02260.1 (3); At5g17630.1 (3); At2g32275.1 (3); At3g27340.1 (3); At4g33460.1 (3); At4g12600.1 (3)	anthranilate phosphoribosyltransferase; pectinesterase family protein; expressed protein(2); ribosomal protein L7Ae/L30e/S12e/Gadd45 family protein(3); glucose-6-phosphate/phosphate translocator; cytochrome P450 71B28; calcium-binding EF hand family protein; auxin transport protein (BIG) nearly identical to auxin transport protein; ABC transporter family protein	.
EU540632	>Gh_sRNA_0dpa09	AATGACTCGATTTCTAGTGATGTC	24	2	.	At1g15440.1 (2.5); At1g15440.2 (2.5); At3g20530.1 (3)	protein kinase family protein; transducin family protein / WD-40 repeat family protein (strong similarity to Periodic tryptophan protein 2 gene (PWP2))(2)	.
EU540633	>Gh_sRNA_0dpa10	AGCCCATTTGGGGAGACTACTCAG	24	2	.	At5g20160.1 (1.5); At5g20160.2 (1.5); At5g17990.1 (2); At1g02810.1 (3); At1g05150.1 (3); At1g13090.1 (3); At3g02260.1 (3); At5g17630.1 (3); At2g32275.1 (3); At3g27340.1 (3); At4g33460.1 (3); At4g12600.1 (3)	expressed protein; kelch repeat-containing protein; expressed protein (similar to myo-inositol oxygenase); F-box family protein	gb|EF457752.1 (E = 0.009, +/-); gb|DQ908495.1(E = 0.009, +/-); gb|DQ908219.1 (E = 0.009, +/+)	Gossypium arboreum alcohol dehydrogenase A gene, transposon putative copia-like and myosin pseudogene, putative FAD-dependent oxidoreductase, putative protein disulfide isomerase, and putative integral membrane protein genes, retrotransposon putative gypsy; putative caffeic acid methyltransferase gene; transposon, retrotransposon putative gypsy, and transposon and retrotransposon
EU540634	>Gh_sRNA_0dpa11	ATCAATGCTTTGTTGGAGACATGG	24	2	.	At3g03380.1 (2); At5g55180.1 (2.5); At5g19050.1 (3); At1g23210.1 (3); At1g27760.1 (3); At1g27760.2 (3); At1g27760.3 (3); At1g72120.1 (3); At3g57470.1 (3); At5g22420.1 (3); At5g52290.1 (3); At1g15360.1 (3); At3g63500.1 (3); At3g63500.2 (3)	peptidase M16 family protein / insulinase family protein; expressed protein(3); interferon-related developmental regulator family protein / IFRD protein family(3); AP2 domain-containing transcription factor family protein; glycosyl hydrolase family 17 protein (similar to elicitor inducible chitinase Nt-SubE76); hypothetical protein; glycosyl hydrolase family 9 protein; acyl CoA reductase; DegP pr…	.
EU540635	>Gh_sRNA_0dpa12	GATCGACCCGATTAAGCAACGAAC	24	2	.	At2g17370.1 (3); At5g17990.1 (3)	anthranilate phosphoribosyltransferase; 3-hydroxy-3-methylglutaryl-CoA reductase 2 / HMG-CoA reductase 2 (HMGR2)	gi|109836098 (E = 0.027, +/-)	Gossypium hirsutum cDNA
EU540636	>Gh_sRNA_0dpa13	TTGCCATGTAAATAAAAAAATAGC	24	3	.	At1g54740.1 (2.5); At1g79270.1 (3); At4g37450.1 (3); At2g05070.1 (3); At2g18940.1 (3); At3g23590.1 (3); At4g36140.1 (3); At5g50340.1 (3); At1g31814.1 (3); At2g24320.1 (3 7 At4g14720.1 (3); At5g45830.1 (3); At5g61605.1 (3); At3g12920.1 (3)	expressed protein(9); arabinogalactan-protein (AGP18); DNA repair protein-related; hypothetical protein; pentatricopeptide (PPR) repeat-containing protein; chlorophyll A-B binding protein / LHCII type II (LHCB2.2); disease resistance protein (TIR-NBS-LRR class)	.
EU540637	>Gh_sRNA_0dpa14	ATGAGGTGACAATCAACAGATCAG	24	1	.	At2g24050.1 (2); At3g23890.1 (2.5); At5g35890.1 (3); At1g60220.1 (3 y); At3g02690.1 (3); At5g06260.1 (3); At1g48150.1 (3); At1g50780.1 (3); At3g25140.1 (3); At4g10480.1 (3); At5g24670.1 (3)	Ulp1 protease family protein; DNA topoisomerase, ATP-hydrolyzing / DNA topoisomerase II / DNA gyrase (TOP2); hypothetical protein(2); nascent polypeptide associated complex alpha chain protein; cytidine/deoxycytidylate deaminase family protein; glycosyl transferase family 8 protein; integral membrane family protein; MIF4G domain-containing protein / MA3 domain-containing protein; MADS-box protein…	.
EU540638	>Gh_sRNA_0dpa15	CTAGAAGACTTGAATGACCATAAA	24	1	.	At3g03380.1 (2); At5g55180.1 (2.5); At5g19050.1 (3); At1g23210.1 (3); At1g27760.1 (3); At1g27760.2 (3); At1g27760.3 (3); At1g72120.1 (3); At3g57470.1 (3); At5g22420.1 (3); At5g52290.1 (3); At1g15360.1 (3); At3g63500.1 (3); At3g63500.2 (3)	LIM domain-containing protein / disease resistance protein-related; disease resistance protein (TIR-NBS-LRR class); myrosinase-associated protein; F-box family protein; disease resistance protein (TIR-NBS-LRR class)(5); Toll-Interleukin-Resistance (TIR) domain-containing protein; FAD-binding domain-containing protein	.
EU540639	>Gh_sRNA_0dpa16	TTTCGAATTCGAGGGCAGCAGCAT	24	1	.	At5g19540.1 (3); At2g34530.1 (3); At2g34530.2 (3); At2g35050.1 (3 y); At3g49400.1 (3)	expressed protein(3); protein kinase family protein; transducin family protein / WD-40 repeat family protein	.
EU540640	>Gh_sRNA_0dpa17	CGAAAAGTGAGAATACTCCCGGAA	24	1	.	TC35717 (3); BQ411825 (3); CO076767 (3); CO103914 (3)	phospholipase D delta isoform 1a	.
EU540641	>Gh_sRNA_0dpa18	ACATCCATTGCATGCGTCAAAGGA	24	1	.	At2g26100.1 (2.5); At1g36180.1 (2.5); At2g32810.1 (2.5); At3g01880.1 (3); At1g33080.1 (3); At1g33080.2 (3); At1g42515.1 (3); At2g39190.1 (3); At2g39190.2 (3); At3g23590.1 (3); At5g23960.1 (3); At1g29170.1 (3); At2g01980.1 (3); At2g26360.1 (3); At2g46930.1 (3); At4g24610.1 (3)	expressed protein(2); pectinacetylesterase; beta-galactosidase; sodium proton exchanger (putative (NHX7) (SOS1) identical to putative Na+/H+ antiporter SOS1); MATE efflux family protein (similar to ripening regulated protein DDTFR18)(2); expressed protein expression supported by MPSS; hypothetical protein(2); ABC1 family protein(2); terpene synthase/cyclase family protein; acetyl-CoA carboxylase …	.
EU540642	>Gh_sRNA_0dpa19	ACTGGTTGCCTGGAAATAGAGAAA	24	2	.	At1g32420.1 (3); At1g57600.1 (3); At3g13860.1 (3); At5g65930.1 (3); At5g65930.2 (3)	kinesin-like calmodulin-binding protein (ZWICHEL)(2); membrane bound O-acyl transferase (MBOAT) family protein; chaperonin; F-box family protein	.
EU540643	>Gh_sRNA_0dpa20	AACTCAAGTGGTACCATGATTGTC	24	3	.	At5g63840.1 (3); At3g42400.1 (3); At3g42980.1 (3); At5g33200.1 (3)	alpha-glucosidase; hypothetical protein (predicted replication A1 proteins); hypothetical protein(2)	.
EU540644	>Gh_sRNA_0dpa21	GAGTTGAGCCTTGAGTCACATATC	24	2	.	At3g08660.1 (3); At2g24230.1 (3); At5g51620.1 (3); At5g51620.2 (3); At5g55940.1 (3)	phototropic-responsive protein (putative contains similarity to root phototropism RPT2); expressed protein(3); leucine-rich repeat transmembrane protein kinase	.
EU540645	>Gh_sRNA_0dpa22	ACTAGCCCTAAGTGGAGGTCCATT	24	14	.	At1g32960.1 (3); At5g48930.1 (3)	transferase family protein (similar to anthranilate N-hydroxycinnamoyl/benzoyltransferase); subtilase family protein	.
EU540646	>Gh_sRNA_0dpa23	TCCGAATTAGGGTCTGAATTTAGC	24	3	.	At5g46070.1 (2.5); At1g21950.1 (2.5); At1g64360.1 (2.5); At3g25430.1 (3); At5g37000.1 (3)	hypothetical protein; guanylate-binding family protein; exostosin family protein; expressed protein; CAF1 family ribonuclease	gb|EF457753.1(E = 0.002, +/-); (E = 0.002, +/+); gb|EF457752.1 (E = 0.002, +/+); gi|84170352|(E = 0.027, +/+)	Gossypium hirsutum retrotransposon putative copia, transposon GORGE3-like, retrotransposon putative gypsy, and transposon putative MuDR; alcohol dehydrogenase A gene; transposon copia-like and myosin pseudogene; putative FAD-dependent oxidoreductase and putative protein disulfide isomerase genes; retrotransposon; putative integral membrane protein gene; retrotransposon putative gypsy, complete se…
EU540647	>Gh_sRNA_0dpa24	AGACCGATAATCCTGATGTGGTCC	24	5	.	At4g25960.1 (3)	multidrug resistance P-glycoprotein	.
EU540648	>Gh_sRNA_0dpa25	TTTGTGCCCAAATCAACTAAAAAA	24	3	.	At5g39790.1 (3); At1g50040.1 (3); At2g20010.1 (3); At5g07300.1 (3); At2g15520.1 (3)	5'-AMP-activated protein kinase beta-1 subunit-related; copine (putative strong similarity to BONZAI1); zinc finger protein; expressed protein(2)	.
EU540649	>Gh_sRNA_0dpa26	ATATTTATGAATACTGAGGGCCAG	24	2	ath-miR419 : 1-15 • score: 124.0 • evalue: 0.24 • UserSeq 1 AUAUUUAUGAAUACUGAGGGCCAG 24 • |||||||| |||||| • ath-miR419 1 UUAUGAAUGCUGAGGAUGUUG 21	At1g62225.1 (3); At3g49500.1 (3)	expressed protein; RNA-dependent RNA polymerase (SDE1)	.
EU540650	>Gh_sRNA_0dpa27	AAGCTCCGATAATGTATGAATAAA	24	2	.	At2g23810.1 (2.5); At2g32140.1 (3); At5g55360.1 (3); At4g16155.1 (3); At4g27250.1 (3); At5g06510.3 (3)	dihydroflavonol 4-reductase family / dihydrokaempferol 4-reductase family (similar to dihydrokaempferol 4-reductase); dihydrolipoamide dehydrogenase 2 (plastidic lipoamide dehydrogenase 2); disease resistance protein (TIR class); CCAAT-binding transcription factor (CBF-B/NF-YA) family protein; senescence-associated family protein; long-chain-alcohol O-fatty-acyltransferase family protein / wax sy…	.
EU540651	>Gh_sRNA_0dpa28	CTTAAATAACACTGAGATAAGTGC	24	3	.	BF276323 (2.5); TC40041 (3); TC38756 (3); CO096417 (3); TC29898 (3)	weakly similar to NST-1 protein; similar to Corneodesmosin	.
EU540652	>Gh_sRNA_0dpa29	TGGCCTGAAATAGGTGCCAATAAC	24	2	.	At1g68900.1 (2.5 y); At2g27050.1 (3); At2g39580.1 (3); At4g21200.1 (3)	oxidoreductase, 2OG-Fe(II) oxygenase family protein (similar to gibberellin 20-oxidase); ethylene-insensitive3-like1 (EIL1); expressed protein; mandelate racemase/muconate lactonizing enzyme	.
EU540653	>Gh_sRNA_0dpa30	AGACTGCTTGTAGAATAAATAAAT	24	3	.	At1g26810.1 (3)	galactosyltransferase family protein	.
EU540654	>Gh_sRNA_0dpa31	AATGAGCTCCGATGTATAGAGAGG	24	3	.	At1g79130.1 (2.5); At5g55030.1 (2.5); At5g55030.2 (2.5); At5g64270.1 (2.5); At2g03890.1 (2.5); At1g29060.1 (3); At3g44050.1 (3); At1g60220.1 (3)	Ulp1 protease family protein; expressed protein(3); kinesin motor protein-related KLP2 protein; auxin-responsive family protein (similar to auxin-induced protein X10A); phosphatidylinositol 3- and 4-kinase family protein; splicing factor (putative similar to splicing factor 3B subunit 1)	gi|21923122 (E = 0.007, +/-); gi|61239948 (E = 0.007, +/+); gi|109854653 (E = 0.027, +/-); gi|109854654 (E = 0.027, +/+); gi|21924609 (E = 0.027, +/-); gi|62948883 (E = 0.027,+/-); gi|73851421 (E = 0.027, +/-); gi|73851422 (E = 0.027, +/+); gi|84157664 (E = 0.027, +/+); gi|84157682 (E = 0.027, +/+); gi|84157713 (E = 0.027, +/+); gi|84158390 (E = 0.027, +/+); gi|84158496(E = 0.027, +/-)	Solanum tuberosum cDNA clone; Gossypium hirsutum cDNA
EU540655	>Gh_sRNA_0dpa32	AGTTACAACTCGAGTTACCGGTGG	24	2	.	At1g03160.1 (3)	GTP-binding protein-related	.
EU540656	>Gh_sRNA_0dpa33	TTAATCAAATTGGTGTCATATTAA	24	3	.	At1g32470.1 (1.5); At3g57270.1 (2.5); At5g07690.1 (3); At5g51660.1 (3); At2g29070.1 (3); At2g29070.2 (3)	myb family transcription factor (MYB29); glycine cleavage system H protein; cleavage and polyadenylation specificity factor (CPSF) A subunit C-terminal domain-containing protein; ubiquitin fusion degradation UFD1 family protein(2); glycosyl hydrolase family 17 protein (similar to beta-1,3-glucanase)	.
EU540657	>Gh_sRNA_0dpa34	CTTTATCTTGATAATGATGGACAT	24	2	.	At1g78500.1 (2.5); At4g15340.1 (2.5); At2g30890.1 (2.5); At3g01180.1 (2.5); At3g52060.1 (2.5); At3g52060.2 (2.5); At4g35680.1 (3); At1g14920.1 (3); At1g72570.1 (3); At2g19710.1 (3); At4g35670.1 (3); At4g39770.1 (3); At2g37540.1 (3); At3g27540.1 (3); At3g62360.1 (3); At5g03300.1 (3); At4g26140.1 (3); At4g26140.2 (3); At4g38600.1 (3); At4g38600.2 (3)	beta-galactosidase; expressed protein(4); HECT-domain-containing protein / ubiquitin-transferase family protein(2); glycosyl transferase family 17 protein; adenosine kinase 2 (ADK2); trehalose-6-phosphate phosphatase; short-chain dehydrogenase/reductase (SDR) family protein; pentacyclic triterpene synthase(2); membrane protein (putative similar to membrane protein SDR2); beta-galactosidase (putat…	.
EU540658	>Gh_sRNA_0dpa35	AGCCTGAATATCACAAATAAGAAG	24	4	.	At1g60220.1 (2.5); At3g16090.1 (3 y); At5g37830.1 (3); At3g56040.1 (3); At5g18730.1 (3); At4g02680.1 (3)	Ulp1 protease family protein; hypothetical protein; tetratricopeptide repeat (TPR)-containing protein; expressed protein; zinc finger (C3HC4-type RING finger) family protein; hydantoinase/oxoprolinase family protein	.
EU540659	>Gh_sRNA_0dpa36	AATCCATTGATATCTTGAGATCGT	24	4	.	At4g28630.1 (2.5); At4g28620.1 (2.5); At3g29410.1 (3); At1g69780.1 (3); At3g17740.1 (3); At1g75790.1 (3); At1g77110.1 (3); At2g24050.1 (3); At2g36050.1 (3); At3g04760.1 (3); At3g52540.1 (3); At4g28770.1 (3); At5g03190.1 (3); At5g38560.1 (3 y); At5g55160.1 (3); At1g30720.1 (3); At2g07190.1 (3); At2g21440.1 (3); At4g12770.1 (3); At4g12780.1 (3)	small ubiquitin-like modifier 2 (SUMO); expressed protein(3); homeobox-leucine zipper protein 13 (HB-13) / HD-ZIP transcription factor 13; ABC transporter family protein(2); auxin transport protein; terpene synthase/cyclase family protein; FAD-binding domain-containing protein (similar to reticuline oxidase precursor); auxilin-related(2); RNA recognition motif (RRM)-containing protein; MIF4G doma…	.
EU540660	>Gh_sRNA_0dpa37	ATTAAAACTAAGCTGTAGAAGAGA	24	2	.	At5g02580.1 (2); At5g02580.2 (2); At5g64140.1 (2); At1g63110.1 (2.5); At1g63110.3 (2.5); At5g05987.1 (3); At1g28080.1 (3); At2g31370.3 (3); At3g21690.1 (3); At5g01980.1 (3); At5g35840.1 (3); At1g01950.1 (3); At1g13570.1 (3); At5g46410.1 (3); At2g45280.1 (3)	cell division cycle protein-related; expressed protein(3); zinc finger (C3HC4-type RING finger) family protein; DNA repair family protein; MATE efflux family protein (similar to ripening regulated protein DDTFR18); NLI interacting factor (NIF) family protein; armadillo/beta-catenin repeat family protein / kinesin motor family protein; F-box family protein; cell division cycle protein-related; pre…	.
EU540661	>Gh_sRNA_0dpa38	AATAGACTTGATTATGGGCCGAGT	24	3	.	TC30274 (2.5); TC30705 (3); CO079800 (3); CO109872 (3); TC41056 (3)	Tubulin folding cofactor C; similar to At5g58250	.
EU540662	>Gh_sRNA_0dpa39	AAGAAAATCAGCCTAAGATGGTCC	24	7	.	At2g15490.1 (2.5); At5g19370.1 (3); At5g37030.1 (3); At5g37150.1 (3); At2g46270.1 (3); At2g46270.2 (3); At2g46915.1 (3); At4g26140.1 (3); At4g26140.2 (3)	beta-galactosidase (putative lactase)(2); rhodanese-like domain-containing protein / PPIC-type PPIASE domain-containing protein; G-box binding factor 3 (GBF3)(2); tRNA-splicing endonuclease positive effector-related(2); UDP-glucoronosyl/UDP-glucosyl transferase family protein; expressed protein	.
EU540663	>Gh_sRNA_0dpa40	CTTAGAGAATATAAGAGTGTGCAA	24	2	.	At1g08750.1 (2.5); At1g08750.2 (2.5); At1g08750.3 (2.5); At3g14750.1 (3); At5g14110.1 (3); At5g19320.1 (3); At1g73230.1 (3); At5g17620.1 (3); At5g40400.1 (3); At5g62030.1 (3); At1g30820.1 (3); At1g32200.1 (3); At1g32200.2 (3); At4g30880.1 (3)	hypothetical protein; glycerol-3-phosphate acyltransferase, chloroplast (ATS1)(2); pentatricopeptide (PPR) repeat-containing protein; diphthamide synthesis DPH2 family protein; GPI-anchor transamidase(3); CTP synthase, putative / UTP--ammonia ligase; RAN GTPase activating protein 2 (RanGAP2); protease inhibitor/seed storage/lipid transfer protein (LTP) family protein; expressed protein; nascent p…	.
EU540664	>Gh_sRNA_0dpa41	GTCCCCACCTCCTGAAAATGGTTC	24	4	.	BE054946 (2); BQ401953 (3); TC31575 (3); CO115743 (3); TC28187 (3); TC32138 (3); CO093043 (3)	similar to AT3g15350; homologue to 70s mitochondrial ribosomal protein L2; similar to Chlorophyll A/B binding protein precursor	gi|109872988 (E = 1e-04, +/+); gi|31406544 (E = 1e-04); gi|31407665(E = 1e-04, +/+)	Gossypium hirsutum cDNA; Cotton Root and Hypocotyl tissues infected with Fusarium oxysporum f.sp. vasinfectum (Fov), Gossypium hirsutum cDNA clone
EU540665	>Gh_sRNA_0dpa42	ATCTCTGAGGAAATGGTCAAAAGA	24	5	.	At2g17210.1 (2); At3g57200.1 (3); At2g26650.1 (3); At4g39440.1 (3); At4g15093.1 (3); At4g24120.1 (3); At5g02180.1 (3); At5g51900.1 (3); At3g54520.1 (3)	expressed protein expression supported by MPSS; pentatricopeptide (PPR) repeat-containing protein; amino acid transporter family protein; hypothetical protein(2); transporter (putative similar to iron-phytosiderophore transporter protein yellow stripe 1); hypothetical protein; cytochrome P450 family; potassium channel protein 1 (AKT1); catalytic LigB subunit of aromatic ring-opening dioxygenase f…	.
EU540666	>Gh_sRNA_0dpa43	AATTCCCTAACCTAATAGGAGCCA	24	1	.	At2g02150.1 (3); At4g30560.1 (3)	cyclic nucleotide-regulated ion channel; pentatricopeptide (PPR) repeat-containing protein	.
EU540667	>Gh_sRNA_0dpa44	TTTTGCCCGGCCCATTTCTGTATT	24	1	.	At5g21050.1 (2); At3g18630.1 (2.5); At5g54910.1 (3)	uracil DNA glycosylase family protein; expressed protein; DEAD/DEAH box helicase	.
EU540668	>Gh_sRNA_0dpa45	ATGGGTCAGTCATGGGAAAGGAGC	24	1	.	At5g02030.1 (2.5)	homeodomain protein (BELLRINGER)	.
EU540669	>Gh_sRNA_0dpa46	TCAATAGAGGAGCTAAAATGCAAT	24	2	.	At5g44370.1 (2.5); At5g37290.1 (3); At1g54250.1 (3); At2g22530.1 (3); At1g14580.1 (3); At1g61740.1 (3); At2g44770.1 (3); At3g62470.1 (3 y); At3g62540.1 (3 y); At5g14820.1 (3 y); At4g38240.1 (3); At4g38240.2 (3)	pentatricopeptide (PPR) repeat-containing protein(3); armadillo/beta-catenin repeat family protein; expressed protein; phosphatidylinositolglycan-related; zinc finger (C2H2 type) family protein; alpha-1,3-mannosyl-glycoprotein beta-1,2-N-acetylglucosaminyltransferase (putative similar to N-acetylglucosaminyltransferase I)(2); transporter-related (similar to vesicular glutamate transporter 2); pha…	.
EU540670	>Gh_sRNA_0dpa47	TTCAAGGCTTCTTAGGACTTATCT	24	1	.	At4g00440.1 (3); At2g32295.1 (3); At4g02660.1 (3); At5g58620.1 (3); At1g65380.1 (3 y); At2g02070.1 (3); At5g18890.1 (3)	receptor-like protein CLAVATA2 (CLV2); zinc finger (CCCH-type) family protein; zinc finger (C2H2 type) family protein; inosine-uridine preferring nucleoside hydrolase family protein; EXS family protein / ERD1/XPR1/SYG1 family protein; WD-40 repeat family protein / beige-related; expressed protein	gb|EF457753.1 (E = 0.002), +/-)	Gossypium hirsutum retrotransposon putative copia, transposon GORGE3-like, retrotransposon putative gypsy, and transposon putative MuDR; alcohol dehydrogenase A gene; transposon copia-like and myosin pseudogene; putative FAD-dependent oxidoreductase and putative protein disulfide isomerase genes; retrotransposon; putative integral membrane protein gene; putative caffeic acid methyltransferase gen…
EU540671	>Gh_sRNA_0dpa48	GGGTCCGTTTAGAAAATGAGTCGA	24	1	.	At4g09500.1 (2.5); At4g09500.2 (2.5); At5g26670.1 (2.5); At5g26670.2 (2.5); At1g29630.1 (3); At2g18410.1 (3); At3g50650.1 (3); At3g52500.1 (3); At1g02080.1 (3)	pectinacetylesterase(2); expressed protein; scarecrow-like transcription factor 7 (SCL7); exonuclease; glycosyltransferase family protein(2); aspartyl protease family protein; transcriptional regulator-related	.
EU540672	>Gh_sRNA_0dpa49	AATTCCAACTCCCGTTACCATGGG	24	1	.	At1g60810.1 (2.5); At5g26060.1 (3); At4g24990.1 (3)	ubiquitin family protein; S1 self-incompatibility protein-related; ATP citrate-lyase -related	.
EU540673	>Gh_sRNA_0dpa50	ACCTGTCCATGGGTCGAGCCGGGC	24	3	.	At1g21580.1 (3)	hydroxyproline-rich glycoprotein family protein	.
EU540674	>Gh_sRNA_0dpa51	AAGACCTGATGGTGTCATTGAAGA	24	1	.	At5g48410.1 (2.5); At1g58290.1 (3); At4g34930.1 (3); At5g37300.1 (3)	glutamyl-tRNA reductase 1 / GluTR (HEMA1); glutamate receptor family protein (GLR1.3); 1-phosphatidylinositol phosphodiesterase-related; expressed protein	cpp|37737 (E = 0.001, +/+)
EU540675	>Gh_sRNA_0dpa52	GTTGAGTCCTTGTTGGTCGGTGGC	24	1	.	At5g23650.1 (2); At3g43190.1 (2.5); At1g73010.1 (3); At4g36400.1 (3); At4g36400.2 (3); At2g43250.1 (3); At3g19240.1 (3); At4g38250.1 (3); At5g20830.1 (3); At2g35380.1 (3); At2g46590.1 (3); At3g53380.1 (3)	linked oxidase family protein; amino acid transporter family protein; sucrose synthase / sucrose-UDP glucosyltransferase (SUS1); expressed protein(2); FAD linked oxidase family protein; lectin protein kinase family protein; peroxidase 20 (PER20) (P20); expressed protein (similar to phosphatase, orphan 1); sucrose synthase (putative sucrose-UDP glucosyltransferase); myb family transcription factor…	.
EU540676	>Gh_sRNA_0dpa53	AGAGGCCCAGTAGACGAAACAGAA	24	1	.	At2g40140.1 (2.5); At4g31540.1 (2.5); At5g16230.1 (3); At1g26790.1 (3)	acyl-[acyl-carrier-protein] desaturase (putative stearoyl-ACP desaturase); exocyst subunit EXO70 family protein (EXO70-G1) tomato leucine zipper-containing protein; Dof-type zinc finger domain-containing protein; zinc finger (CCCH-type) family protein	.
EU540677	>Gh_sRNA_0dpa54	TTTTCAATAGGTGTCTTTATGAAT	24	1	.	At3g13990.1 (2); At5g04480.1 (2.5); At1g04100.1 (2.5); At5g38290.1 (2.5); At5g38290.2 (2.5); At1g49630.1 (3); At1g49630.3 (3); At3g49760.1 (3); At1g69830.1 (3); At3g18110.1 (3 y); At3g21290.1 (3); At3g46960.1 (3); At5g10250.1 (3); At5g56730.1 (3); At1g10490.1 (3); At2g25250.1 (3); At3g15090.1 (3); At4g04840.1 (3); At5g07570.1 (3); At5g44980.1 (3 y); At1g09330.1 (3); At1g79330.1 (3); At3g47910.1 (…	alpha-amylase, putative / 1,4-alpha-D-glucan glucanohydrolase; auxin-responsive protein / indoleacetic acid-induced protein 10 (IAA10); bZIP transcription factor family protein; DEAD/DEAH box helicase (putative similar to Antiviral protein SKI2); dentin sialophosphoprotein-related; expressed protein(5); F-box family protein; glycine/proline-rich protein; hydroxyproline-rich glycoprotein family pr…	gb|EF457754.1 (E = 0.009, +/+)	Gossypium hirsutum putative calcium-binding protein gene; transposons gypsy-like and GORGE3-likes, retrotransposon putative gypsy, and transposons Mutator-like; alcohol dehydrogenase A gene; transposon, myosin pseudogene; putative FAD-dependent oxidoreductase and putative protein disulfide isomerase genes; putative integral membrane protein pseudogene; putative caffeic acid methyltransferase gene…
EU540678	>Gh_sRNA_0dpa55	AGGTTTGATTGGGACCGCATTGAA	24	1	.	At3g52150.1 (2.5); At5g45700.1 (2.5); At1g61050.1 (3); At5g25530.1 (3); At3g01840.1 (3); At5g02480.1 (3); At5g35980.1 (3)	protein kinase family protein(2); DNAJ heat shock protein; RNA recognition motif (RRM)-containing protein (similar to chloroplast RNA-binding protein cp33); NLI interacting factor (NIF) family protein; expressed protein; alpha 1,4-glycosyltransferase family protein / glycosyltransferase sugar-binding DXD motif-containing protein	.
EU540679	>Gh_sRNA_0dpa56	AACCTGAGAAAAATAAAAACGACC	24	1	.	At5g38220.1 (2); At5g38220.2 (2); At5g01880.1 (2); At4g21120.1 (2.5); At4g25050.1 (2.5); At2g46620.1 (2.5); At2g43160.1 (3); At2g43160.2 (3); At2g43160.3 (3); At4g20270.1 (3); At4g08150.1 (3); At3g09560.1 (3); At3g09560.2 (3); At3g53560.1 (3); At5g16560.1 (3); At1g61010.1 (3); At2g16530.2 (3)	epsin N-terminal homology (ENTH) domain-containing protein(2); cleavage and polyadenylation specificity factor; amino acid permease family protein; lipin family protein(2); homeobox protein knotted-1 like 1 (KNAT1); zinc finger (C3HC4-type RING finger) family protein; AAA-type ATPase family protein; leucine-rich repeat transmembrane protein kinase (putative CLAVATA1 receptor kinase); chloroplast …	gi|71698815 (E = 0.027, +/+)	Aquilegia formosa x Aquilegia pubescens cDNA
EU540680	>Gh_sRNA_0dpa57	AAAATTGTGCCACGTAGATAACAG	24	1	.	At5g15010.1 (3 y)	pentatricopeptide (PPR) repeat-containing protein	.
EU540681	>Gh_sRNA_0dpa58	GATCGAATTGAGTGCCCACAAGGC	24	1	.	At3g12670.1 (3); At3g48195.1 (3); At1g79020.1 (3)	CTP synthase (putative UTP-ammonia ligase); phox (PX) domain-containing protein; transcription factor-related (similar to enhancer of polycomb)	.
EU540682	>Gh_sRNA_0dpa59	AAGAGGACATGTGTTCGAATGTGC	24	1	.	At5g63980.1 (2.5); At1g80380.1 (3); At1g80380.2 (3); At2g24310.1 (3); At5g49760.1 (3 y); At5g67360.1 (3)	cucumisin-like serine protease (ARA12); leucine-rich repeat family protein / protein kinase family protein; phosphoribulokinase/uridine kinase-related; 3'(2'),5'-bisphosphate nucleotidase / inositol polyphosphate 1-phosphatase / FIERY1 protein (FRY1) (SAL1); expressed protein; phosphoribulokinase/uridine kinase-related	.
EU540683	>Gh_sRNA_0dpa60	CTAAGGAAATCAGCCCTAGATGGT	24	1	.	At1g35460.1 (2.5); At1g07630.1 (3); At5g54180.1 (3); At2g46915.1 (3)	basic helix-loop-helix (bHLH) family protein; expressed protein; protein phosphatase 2C family protein / PP2C family protein; mitochondrial transcription termination factor-related / mTERF-related	.
EU540684	>Gh_sRNA_0dpa61	AAAATCACTTGTAAAGCTAAGATT	24	1	.	At3g58980.1 (2.5); At2g34640.1 (2.5); At4g20000.1 (3); At4g33060.1 (3); At2g05090.1 (3); At4g07340.1 (3); At5g37080.1 (3); At1g55900.1 (3); At2g01175.1 (3)	hypothetical protein(2); peptidyl-prolyl cis-trans isomerase cyclophilin-type family protein; replication protein-related; VQ motif-containing protein; expressed protein(2); F-box family protein; NLI interacting factor (NIF) family protein	gi|50068315 (E = 0.027, +/+)	Populus euphratica cDNA clone
EU540685	>Gh_sRNA_0dpa62	AATTGTAACTTGGCGTTGATCTTC	24	1	.	At5g09560.1 (2.5); At2g28290.1 (3); At2g28290.2 (3); At4g29735.1 (3); At4g22560.1 (3); At1g73960.1 (3); At5g03290.1 (3)	expressed protein(2); chromatin remodeling protein (putative (SYD) similar to transcriptional activator HBRM)(2); isocitrate dehydrogenase (putative NAD+ isocitrate dehydrogenase); expressed protein (similar to TATA binding protein associated factor); KH domain-containing protein	.
EU540686	>Gh_sRNA_0dpa63	AAGACCCTTCATTTGATGTTTAAC	24	1	.	At1g21200.1 (2); At2g40930.1 (3); At3g13570.1 (3); At3g58510.2 (3); At3g03780.1 (3); At3g03780.2 (3); At4g16155.1 (3); At5g57610.1 (3); At2g36480.1 (3); At2g46800.1 (3); At2g46800.2 (3); At3g24530.1 (3)	zinc finger (C2H2-type) family protein; AAA-type ATPase family protein / ankyrin repeat family protein; 5-methyltetrahydropteroyltriglutamate-homocysteine methyltransferase (putative vitamin-B12-independent methionine synthase)(2); protein kinase family protein; ubiquitin-specific protease 5; expressed protein; zinc transporter (ZAT)(2); SC35-like splicing factor; DEAD box RNA helicase (putative …	.
EU540687	>Gh_sRNA_0dpa64	AGAAAAATCTTTGAAGTGTCCCAA	24	1	.	At3g01200.1 (1.5); At3g26490.1 (2); At1g13650.1 (2); At5g13210.1 (2.5); At1g76490.1 (2.5); At3g43440.1 (2.5); At3g55320.1 (3); At2g32640.1 (3); At2g32640.2 (3); At3g06700.1 (3); At3g24495.1 (3); At4g09790.1 (3)	expressed protein(6); ABC transporter family protein; 60S ribosomal protein L29 (RPL29A); 3-hydroxy-3-methylglutaryl-CoA reductase 1 / HMG-CoA reductase 1 (HMG1); F-box family protein; DNA mismatch repair protein MSH6-2 (MSH7); phototropic-responsive NPH3 family protein	.
EU540688	>Gh_sRNA_0dpa65	ACAAACAAACCCTGAACCCAAAAT	24	1	.	At5g38560.1 (2.5); At5g51920.1 (3); At4g28530.1 (3); At2g29740.1 (3); At5g06390.1 (3)	no apical meristem (NAM) family protein; protein kinase family protein; UDP-glucoronosyl/UDP-glucosyl transferase family protein; expressed protein expression supported by MPSS; beta-Ig-H3 domain-containing protein / fasciclin domain-containing protein	.
EU540689	>Gh_sRNA_0dpa66	TGTCCGATATATGACAGATGGTAT	24	2	.	At5g67050.1 (2.5)	lipase class 3 family protein	.
EU540690	>Gh_sRNA_0dpa67	GAAAAACCTTTTGGAGATAGTGCA	24	1	.	At4g03970.1 (2); At2g24180.1 (2.5); At5g44100.1 (2.5); At5g19420.1 (3); At1g67620.1 (3); At5g43350.1 (3); At1g26800.1 (3); At1g44880.1 (3); At3g28860.1 (3); At1g02570.1 (3); At1g80000.1 (3); At1g80000.2 (3); At3g25130.1 (3); At5g26731.1 (3)	expressed protein(6); casein kinase (putative similar to dual specificity kinase 1); zinc finger (C3HC4-type RING finger) family protein; Ulp1 protease family protein(2); cytochrome P450 family protein; inorganic phosphate transporter (PHT1) (PT1); zinc finger protein (putative regulator of chromosome condensation (RCC1) family protein); multidrug resistance P-glycoprotein	cpp|43304 (E = 0.006, +/-)	G.arboreum EST
EU540691	>Gh_sRNA_0dpa68	ATAGTCAGATCTAAATTATGGTGT	24	1	.	At3g22360.1 (2.5); At2g43750.1 (3); At5g13750.1 (3); At5g58690.1 (3); At5g43560.1 (3)	cysteine synthase, chloroplast / O-acetylserine (thiol)-lyase / O-acetylserine sulfhydrylase / cpACS1 (OASB); meprin and TRAF homology domain-containing protein / MATH domain-containing protein; transporter-related; phosphoinositide-specific phospholipase C family protein; alternative oxidase 1b mitochondrial (AOX1B)	.
EU540692	>Gh_sRNA_0dpa69	AAGGTATGAGACAGAACATGGATC	24	1	.	At1g77250.1 (2.5); At1g72230.1 (2.5); At5g02310.1 (3); At3g48670.1 (3); At3g48670.2 (3); At5g04290.1 (3); At5g53930.1 (3); At3g51140.1 (3)	eceriferum3 protein; plastocyanin-like domain-containing protein; XH/XS domain-containing protein / XS zinc finger domain-containing protein(2); expressed protein(2); KOW domain-containing transcription factor family protein; PHD finger family protein	.
EU540693	>Gh_sRNA_0dpa70	ATAAAAAGATATGCTTTATAAAAC	24	1	.	At1g09690.1 (2.5); At2g34660.1 (2.5); At1g64980.1 (2.5); At3g44480.1 (2.5); At5g41150.1 (2.5); At1g67030.1 (2.5); At5g60450.1 (2.5); At1g20720.1 (3); At1g72010.1 (3); At4g17483.1 (3); At1g45616.1 (3); At1g68400.1 (3 y); At4g25230.1 (3); At1g53580.1 (3); At1g53580.2 (3); At1g71820.1 (3)	leucine-rich repeat family protein; repair endonuclease (RAD1) (UVH1); palmitoyl protein thioesterase family protein; leucine-rich repeat transmembrane protein kinase; disease resistance protein (TIR-NBS-LRR class); hydroxyacylglutathione hydrolase (putative glyoxalase II); TCP family transcription factor; expressed protein(2); helicase-related (similar to BRCA1-binding helicase-like protein BACH…	cpp|1307 (E = 0.006, +/-)	G.arboreum EST
EU540694	>Gh_sRNA_0dpa71	ATGACTTATAGTGCCAAAGGTGCA	24	1	.	At1g49400.1 (3); At3g56120.1 (3); At5g38350.1 (3); At3g05370.1 (3)	Met-10+ like family protein; disease resistance protein (NBS-LRR class); ribosomal protein S17 family protein; disease resistance family protein	.
EU540695	>Gh_sRNA_0dpa72	ACACGACACACGAAATTCGGGATC	24	1	.	At3g23810.1 (2.5)	adenosylhomocysteinase (putative S-adenosyl-L-homocysteine hydrolase, AdoHcyase)	.
EU540696	>Gh_sRNA_0dpa73	GAAAATGTGCCCAATTAGAAGCGT	24	1	.	At5g39770.1 (2.5); At3g49980.1 (3); At4g30990.1 (3)	expressed protein expression supported by MPSS; repair endonuclease family protein (similar to MUS81 endonuclease); F-box family protein	.
EU540697	>Gh_sRNA_0dpa74	CTTCACATGTTGTGCCAATTTAGC	24	1	.	At5g49110.1 (2); At4g26390.1 (2); At5g13010.1 (2.5); At3g57260.1 (2.5); At2g25840.1 (3); At2g25840.2 (3); At2g25840.3 (3); At5g13530.1 (3 y)	tRNA synthetase class I (W and Y) family protein; protein kinase family protein / ankyrin repeat family protein(3); glycosyl hydrolase family 17 protein (similar to glucan endo-1,3-beta-glucosidase); expressed protein expression supported by MPSS; RNA helicase (putative similar to DEAH-box RNA helicase); pyruvate kinase	.
EU540698	>Gh_sRNA_0dpa75	GAGTCTTCTGAAATGATTGAAAGC	24	2	.	At2g22475.1 (2); At2g22475.2 (2); At3g18420.1 (2.5); At3g15620.1 (2.5); At2g05430.1 (2.5); At4g02670.1 (2.5); At2g20790.1 (3); At2g20790.2 (3); At2g20790.3 (3); At5g55280.1 (3); At1g50290.1 (3); At2g32640.1 (3 y); At2g32640.2 (3 y); At4g33890.1 (3); At4g33890.2 (3); At3g12980.1 (3); At5g61840.1 (3)	expressed protein(10); cell division protein FtsZ, chloroplast; zinc finger (C2H2 type) family protein; tetratricopeptide repeat (TPR)-containing protein; GRAM domain-containing protein / ABA-responsive protein-related(2); 6-4 photolyase (UVR3); histone acetyltransferase 5 (HAC5)	.
EU540699	>Gh_sRNA_0dpa76	GACATTCAAATTTGGCCAGTGAAA	24	1	.	At1g47920.1 (3); At1g63970.1 (3); At1g63970.2 (3); At4g19440.1 (3); At3g59000.1 (3)	2C-methyl-D-erythritol 2,4-cyclodiphosphate synthase(2); F-box family protein; syntaxin-related family protein; pentatricopeptide (PPR) repeat-containing protein	.
EU540700	>Gh_sRNA_0dpa77	AGCCTGAATATCATTTATAAGAGA	24	1	.	At4g35380.1 (2); At1g49100.1 (2.5 y); At5g16900.1 (2.5 y); At4g28620.1 (3); At1g80910.1 (3); At4g38200.1 (3 y); At1g01820.1 (3); At1g74310.1 (3); At5g51200.1 (3); At5g66630.1 (3)	expressed protein(2); LIM domain-containing protein; guanine nucleotide exchange family protein(2); ABC transporter family protein; peroxisomal biogenesis factor 11 family protein / PEX11 family protein; heat shock protein 101 (HSP101); leucine-rich repeat protein kinase (putative similar to light repressible receptor protein kinase)(2)	.
EU540701	>Gh_sRNA_0dpa78	AAAAGCAACTACTTTTCAAGGTGA	24	3	.	At1g53050.1 (2); At2g42030.1 (2.5); At1g05090.1 (3); At1g09000.1 (3); At4g20720.1 (3); At3g42100.1 (3); At4g38860.1 (3); At2g21220.1 (3)	zinc finger (C3HC4-type RING finger) family protein; AT hook motif-containing protein-related; dentin sialophosphoprotein-related; protein kinase family protein; auxin-responsive protein (putative similar to auxin-induced protein TGSAUR22); auxin-responsive protein (putative auxin-induced protein 10A); NPK1-related protein kinase (putative (ANP1)); dentin sialophosphoprotein-related	.
EU540702	>Gh_sRNA_0dpa79	AACAAATGAAAAACATAGAAAAAC	24	1	.	At4g00305.1 (1.5 y); At3g54910.1 (2); At3g58020.1 (2 y); At5g13840.1 (2); At5g48140.1 (2); At1g57980.1 (2.5); At1g60550.1 (2.5); At5g23870.1 (2.5); At5g45095.1 (2.5); At5g67470.1 (2.5); At1g33060.1 (2.5); At1g33060.2 (2.5); At2g01480.1 (2.5); At3g58120.1 (2.5); At5g25220.1 (2.5); At5g09850.1 (2.5); At2g39980.1 (3); At1g22220.1 (3 y); At1g27290.1 (3); At3g05200.1 (3); At3g21190.1 (3); At5g35430.1 …	avirulence-responsive protein / avirulence induced gene (AIG1); bZIP transcription factor family protein; DNAJ heat shock N-terminal domain-containing protein; expressed protein(16); F-box family protein (FBL14)(2); F-box family protein; formin homology 2 domain-containing protein / FH2 domain-containing protein; galactosyl transferase GMA12/MNN10 family protein; histone deacetylase family protei…	cpp|43098 (E=4e-04, +/-)	G.arboreum EST
EU540703	>Gh_sRNA_0dpa80	ATAAAAAAAATCGAAACCCAGTG	23	1	.	At5g57220.1 (2.5); At1g07260.1 (2.5); At2g05070.1 (2.5); At5g05490.2 (2.5); At3g14770.1 (3); At5g17910.1 (3); At1g03290.1 (3); At1g06180.1 (3); At1g26540.1 (3); At2g36410.1 (3); At2g36410.2 (3); At3g14200.1 (3); At3g57480.1 (3); At3g59320.2 (3); At4g21970.1 (3); At5g67500.1 (3); At4g34490.1 (3)	integral membrane protein; DNAJ heat shock N-terminal domain-containing protein; cyclase-associated protein (cap1); expressed protein; chlorophyll A-B binding protein / LHCII type II (LHCB2.2); expressed protein(4); nodulin MtN3 family protein; agenet domain-containing protein; zinc finger (C2H2 type, AN1-like) family protein; UDP-glucoronosyl/UDP-glucosyl transferase family protein; cytochrome P…	.
EU540704	>Gh_sRNA_0dpa81	CGATGAATCTGCCCTCGCCCGCT	23	5	.	At1g09795.1 (2)	ATP phosphoribosyl transferase 2 (ATP-PRT2)	.
EU540705	>Gh_sRNA_0dpa82	TTCACCCTTGAGTCTCGGAGCAA	23	5	.	At5g28140.1 (3); At1g11080.1 (3); At1g68580.1 (3); At1g68580.2 (3)	agenet domain-containing protein / bromo-adjacent homology (BAH) domain-containing protein; serine carboxypeptidase S10 family protein; hypothetical protein; agenet domain-containing protein / bromo-adjacent homology (BAH) domain-containing protein	.
EU540706	>Gh_sRNA_0dpa83	AATCAAAATTGTCGTGTCGTAAG	23	3	.	At2g03240.1 (2.5); At2g42580.1 (3); At1g02840.1 (3); At1g02840.2 (3); At1g02840.3 (3); At4g27415.1 (3); At4g27415.2 (3); At1g15820.1 (3)	expressed protein; EXS family protein / ERD1/XPR1/SYG1 family protein; pre-mRNA splicing factor SF2 (SF2) / SR1 protein(3); chlorophyll A-B binding protein, chloroplast (LHCB6) (nearly identical to Lhcb6 protein); tetratricopeptide repeat (TPR)-containing protein	.
EU540707	>Gh_sRNA_0dpa84	CTATAGTGAGTTACAGACAGAGT	23	2	.	At1g13800.1 (3)	pentatricopeptide (PPR) repeat-containing protein	dbj|AP009123.1 (e=0.009, +/+); gi|73943952 (E = 4e-04, +/-); (E = 6e-06; +/+)	Gossypium barbadense chloroplast DNA; Gossypium hirsutum cDNA
EU540708	>Gh_sRNA_0dpa85	CTATATGCTTTGATGGACACATG	23	2	.	At3g24065.1 (3); At4g29720.1 (3); At4g34860.1 (3); At5g05700.1 (3); At5g32605.1 (3); At1g68010.1 (3); At4g01026.1 (3); At4g14500.1 (3); At5g20700.1 (3)	senescence-associated protein-related; glycerate dehydrogenase / NADH-dependent hydroxypyruvate reductase; hypothetical protein; expressed protein(2); expressed protein expression supported by MPSS; arginine-tRNA-protein transferase 1 / arginyltransferase 1 / arginyl-tRNA-protein transferase 1 (ATE1); beta-fructofuranosidase (putative invertase, saccharase); amine oxidase family protein	.
EU540709	>Gh_sRNA_0dpa86	ACAGCTTGGCAACGGGGAATGAC	23	2	.	At1g50250.1 (1.5 y); At5g42270.1 (2.5 y); At1g50570.1 (3); At4g15140.1 (3); At4g16220.1 (3); At3g28680.1 (3)	C2 domain-containing protein; cell division protein ftsH homolog 1, chloroplast (FTSH1) (FTSH); GDSL-motif lipase/hydrolase protein-related (similar to family II lipase EXL5); expressed protein; FtsH protease; prolylcarboxypeptidase-related	.
EU540710	>Gh_sRNA_0dpa87	TCTTCTACCTCTATACAATTAAA	23	1	.	At4g16070.1 (2.5); At1g06490.1 (2.5); At1g20980.1 (3); At2g14830.1 (3); At3g57550.1 (3); At4g20880.1 (3); At5g40600.1 (3); At1g65580.1 (3 y); At3g13680.1 (3); At3g19620.1 (3); At1g59725.1 (3); At4g17240.1 (3)	expressed protein; glycosyl transferase family 48 protein; expressed protein; hypothetical protein; F-box family protein; endonuclease/exonuclease/phosphatase family protein (similar to inositol polyphosphate 5-phosphatase II isoform); lipase class 3 family protein; DNAJ heat shock protein; ethylene-responsive nuclear protein / ethylene-regulated nuclear protein (ERT2); glycosyl hydrolase family …	.
EU540711	>Gh_sRNA_0dpa88	CAGACCAAGAACTACGAGATCGC	23	1	.	At5g09900.1 (2.5); At5g09900.2 (2.5); At3g63090.1 (3); At5g07150.1 (3 y); At2g03460.1 (3); At2g45980.1 (3); At3g09690.1 (3); At5g36250.1 (3)	protein phosphatase 2C; expressed protein(2); 26S proteasome regulatory subunit (putative (RPN5) p55 protein-like); hydrolase, alpha/beta fold family protein; kelch repeat-containing protein; 26S proteasome regulatory subunit; leucine-rich repeat family protein	dbj|AP009123.1 (E= 0.009, +/+); gi|109848188 (E = 4e-04, +/+); gi|109848189(E = 4e-04; +/-)	Gossypium barbadense chloroplast DNA; Gossypium hirsutum cDNA
EU540712	>Gh_sRNA_0dpa89	AGTAAAAGATATGAATTATGGGC	23	1	.	At5g57160.1 (2.5); At1g35560.1 (2.5); At3g14570.1 (2.5); At1g65180.1 (3); At2g38470.1 (3); At3g43890.1 (3); At5g05130.1 (3); At1g54730.2 (3); At1g54730.3 (3); At5g14120.1 (3)	TCP family transcription factor; glycosyl transferase family 48 protein; SNF2 domain-containing protein / helicase domain-containing protein / RING finger domain-containing protein; WRKY family transcription factor; DC1 domain-containing protein(2); sugar transporter (putative similar to ERD6 protein)(2); DNA ligase IV; nodulin family protein	.
EU540713	>Gh_sRNA_0dpa90	GAGTGACCATTTTATAAGTTGGG	23	1	.	At4g15215.1 (2.5); At4g15230.1 (2.5); At4g16765.1 (2.5); At4g16765.2 (2.5); At4g17120.1 (2.5); At5g26820.1 (2.5); At1g27030.1 (3); At1g14080.1 (3); At1g32850.1 (3); At3g29180.1 (3); At5g38565.1 (3); At5g41990.1 (3); At1g58350.1 (3); At2g01860.1 (3); At3g16430.1 (3); At3g16430.2 (3)	ABC transporter family protein (similar to PDR5-like ABC transporter); pentatricopeptide (PPR) repeat-containing protein; xyloglucan fucosyltransferase, putative (FUT6); expressed protein(4); protein kinase family protein; ferroportin-related; oxidoreductase, 2OG-Fe(II) oxygenase family protein; ubiquitin carboxyl-terminal hydrolase family protein; F-box family protein; oxidoreductase, 2OG-Fe(II)…	.
EU540714	>Gh_sRNA_0dpa91	AAGGGTGTGCTCATAAGGTGAAA	23	1	.	At4g20990.1 (3); At5g39680.1 (3 y)	carbonic anhydrase family protein; pentatricopeptide (PPR) repeat-containing protein	.
EU540715	>Gh_sRNA_0dpa92	TTGGTGACACTACCCAAGGGAAA	23	1	.	At1g69700.1 (3)	ABA-responsive protein (HVA22c)	.
EU540716	>Gh_sRNA_0dpa93	AGAAAAGGCTTGATGACTTAGAT	23	1	.	At3g52910.1 (3); At5g44330.1 (3); At1g72010.1 (3); At3g18220.1 (3); At3g21640.1 (3); At4g09120.1 (3); At5g39430.1 (3); At1g61860.1 (3); At3g10910.1 (3); At3g27180.1 (3)	hypothetical protein; zinc finger (C3HC4-type RING finger) family protein(2); FKBP-type peptidyl-prolyl cis-trans isomerase family protein; protein kinase; male sterility MS5 family protein; TCP family transcription factor; phosphatidic acid phosphatase family protein / PAP2 family protein; expressed protein	.
EU540717	>Gh_sRNA_0dpa94	CTGCCCTATCAACTTTCGATGGT	23	1	.	At5g61290.1 (2); At1g64880.1 (3); At4g11400.1 (3); At1g74630.1 (3); At2g23800.1 (3); At3g30300.1 (3); At4g26800.1 (3); At4g31540.1 (3)	pentatricopeptide (PPR) repeat-containing protein; ARID/BRIGHT DNA-binding domain-containing protein / ELM2 domain-containing protein / Myb-like DNA-binding domain-containing protein; geranylgeranyl pyrophosphate synthase (GGPS2) (GGPS5) / GGPP synthetase / farnesyltranstransferase; exocyst subunit EXO70 family protein (EXO70-G1) tomato leucine zipper-containing protein; expressed protein; flavin…	gb|AE016820.3 (E = 0.009, +/-); gi|109847610 (E = 4e-04; +/-); AT3G41768.1 (E = 6e-06, +/+)	Ashbya gossypii (= Eremothecium gossypii); ATCC 10895 chromosome VII; Gossypium hirsutum cDNA
EU540718	>Gh_sRNA_0dpa95	CATTTACAACCAATTGGTTTTGC	23	1	.	At2g35500.1 (2 y); At1g08620.1 (3); At1g48610.1 (3); At1g48610.2 (3); At1g12580.1 (3 y); At4g23160.1 (3 y); At1g22810.1 (3); At2g37650.1 (3)	scarecrow-like transcription factor 9 (SCL9); AT hook motif-containing protein(2); AP2 domain-containing transcription factor; transcription factor jumonji (jmj) family protein / zinc finger (C5HC2 type) family protein; protein kinase family protein; shikimate kinase-related; protein kinase family protein	.
EU540719	>Gh_sRNA_0dpa96	CAGCTTCGGGTAATCATGGTGA	22	4	.	At3g22410.1 (2.5); At2g27980.1 (2.5); At4g17140.1 (3); At5g15270.1 (3); At5g15270.2 (3); At1g45150.1 (3); At5g60040.1 (3)	expressed protein(3); KH domain-containing protein(2); pleckstrin homology (PH) domain-containing protein; DNA-directed RNA polymerase	gi|84165788 (E = 0.090; +/+)	Gossypium hirsutum cDNA
EU540720	>Gh_sRNA_0dpa97	CATGTGCGCGGGGGGGTCCAGC	22	1	.	At3g52010.1 (3)	serine carboxypeptidase S10 family protein	.
EU540721	>Gh_sRNA_0dpa98	TAAGGGGAGGATTTTGAGGTGA	22	1	.	At3g23880.1 (2); At1g67810.1 (2.5); At2g27630.1 (2.5); At2g27650.1 (2.5); At3g11820.1 (2.5); At3g11820.2 (2.5); At5g45290.1 (2.5); At5g48770.1 (2.5 y); At1g12970.1 (2.5 y); At3g62190.1 (2.5); At3g52610.1 (3); At5g50400.1 (3); At1g31130.1 (3); At1g52160.1 (3); At2g42040.1 (3); At3g12145.1 (3 y); At1g17560.1 (3); At1g58060.1 (3); At3g02560.2 (3); At5g05170.1 (3); At5g07020.1 (3); At5g49660.1 (3 y);…	40S ribosomal protein S7 (RPS7B); calcineurin-like phosphoesterase family protein; cellulose synthase, catalytic subunit (Ath-B); disease resistance protein (TIR-NBS-LRR class); DNAJ heat shock N-terminal domain-containing protein; expressed protein(2); farnesyl pyrophosphate synthetase 2 (FPS2) / FPP synthetase 2 / farnesyl diphosphate synthase 2(2); F-box family protein; Fe-S metabolism associa…	.
EU540722	>Gh_sRNA_0dpa99	TTGATATTCTTTGGAGGGGAGA	22	1	.	At1g14850.1 (2.5); At5g51300.1 (2.5); At5g51300.2 (2.5); At1g08860.1 (2.5); At2g05350.1 (2.5); At3g45030.1 (3); At5g62300.1 (3); At5g49650.1 (3); At5g49650.2 (3); At3g60810.1 (3); At3g60810.2 (3); At1g30560.1 (3); At4g24620.1 (3); At4g26570.1 (3); At4g26570.2 (3); At1g60460.1 (3); At5g04020.1 (3)	hypothetical protein(2); expressed protein(2); splicing factor-related (contains similarity to SF1 protein)(2); 40S ribosomal protein S20 (RPS20A)(2); calcineurin B-like protein 3 (CBL3); copine; calmodulin-binding protein-related (PICBP); non-repetitive/WGA-negative nucleoporin family protein; xylulose kinase (putative similar to D-xylulokinase)(2); glucose-6-phosphate isomerase; calcineurin B-l…	.
EU540723	>Gh_sRNA_0dpa100	CACGTCTGCCTGGGTGTCACGC	22	1	.	TC32575 (3)	similar to Ubiquinol-cytochrome c reductase iron-sulfur subunit 1, mitochondrial precursor (Rieske iron-sulfur protein 1) (RISP1)	gi|109829500 (E = 0.001, +/+); gi|109829601 (E = 0.001, +/+); gi|109830137 (E = 0.001; +/+); gi|109830243 (E = 0.001, +/+); gi|109830641 (E = 0.001, +/+); gi|109830656 (E = 0.001,+/+); gi|109830702 (E= 0.001, +/+); gi|109830754 (E = 0.001, +/-); gi|109831167 (E = 0.001, +/-); AT3G41979.1 (E = 3e-04, +/+); gi|109831404 (E = 0.001, +/+)	Gossypium hirsutum cDNA
EU540724	>Gh_sRNA_0dpa101	CATCACAACTGCCATTCGAGAG	22	2	.	At5g64270.1 (2.5); At1g24210.1 (2.5)	paired amphipathic helix repeat-containing protein (similar to transcriptional repressor SIN3B); splicing factor (putative similar to splicing factor 3B subunit 1)	gi|109833798 (E = 0.001, +/-); gi|84144530 (E = 0.001, +/-); gi|84172425 (E = 0.001, +/-)	Gossypium hirsutum cDNA
EU540725	>Gh_sRNA_0dpa102	CCATCGGACTTGACCGAAGAAG	22	7	.	At5g15790.1 (1.5); At5g15790.2 (1.5); At1g72870.1 (2.5); At1g22090.1 (3); At4g32440.1 (3); At5g44950.1 (3)	zinc finger (C3HC4-type RING finger) family protein; disease resistance protein (TIR-NBS class); F-box family protein; agenet domain-containing protein	.
EU540726	>Gh_sRNA_0dpa103	AGAATCTTGATGATGCTGCAG	21	4	ath-miR172c : 1-21 • score: 192.7 • evalue: 2.9e-05 • UserSeq 21 AGAAUCUUGAUGAUGCUGCAG 1 • ||||||||||||||||||||| • ath-miR172c 1 AGAAUCUUGAUGAUGCUGCAG 21 • • Query: 1-21 • ath-miR172d : 1-21 • score: 192.7 • evalue: 2.9e-05 • UserSeq 21 AGAAUCUUGAUGAUGCUGCAG 1 • ||||||||||||||||||||| • ath-miR172d 1 AGAAUCUUGAUGAUGCUGCAG 21 • • Query: 1-20 • zma-miR172d : 1-20 • score: 184.0 • evalue: 9.4e-05 • U…	At4g36920.1 (0.5 y); At5g60120.1 (0.5 y); At2g28056.1 (1); At2g28550.1 (1.5 y); At2g28550.2 (1.5 y); At5g67180.1 (1.5 y); At2g39250.1 (1.5 y); At2g10440.1 (2.5); At1g32340.1 (2.5 y); At1g21060.1 (3); At3g49690.1 (3); At5g12900.1 (3); At5g19560.1 (3); At5g61110.1 (3); At5g65790.1 (3); At2g17520.1 (3); At3g47360.1 (3); At5g09560.1 (3); At3g12590.1 (3); At3g14770.1 (3)	floral homeotic protein APETALA2 (AP2); hypothetical protein(3); zinc finger (C3HC4-type RING finger) family protein; protein kinase family protein / Ire1 homolog-2 (IRE1-2) contains protein kinase; AP2 domain-containing transcription factor RAP2.7(5); KH domain-containing protein; short-chain dehydrogenase/reductase (SDR) family protein; nodulin MtN3 family protein; expressed protein(4); myb fam…	gi|48738994 (E = 0.018, +/+); AT3G55512.1(E = 7e-05, +/+)	Gossypium raimondii cDNA
EU540727	>Gh_sRNA_0dpa104	AAGCTCGGGAGGGATAGCGCC	21	1	ptc-miR390d 198.2 1.4e-05	At2g15420.1 (3); At5g03640.1 (3 y)	myosin heavy chain-related; protein kinase family protein	.
EU540728	>Gh_sRNA_0dpa105	CATTTTGGGAATGTGCCGAAC	21	1	.	At1g79000.1 (3); At1g14780.1 (3)	p300/CBP acetyltransferase-related protein 2 (PCAT2)	gi|13189862 (E = 0.072; +/+)	Hordeum vulgare subsp. vulgare cDNA
EU540729	>Gh_sRNA_0dpa106	TTAGTTGATTTGTCTCTTAA	20	1	.		None	.
EU540730	>Gh_sRNA_0dpa107	ATCCCAACAATCTGGAATT	19	1	.		None	.
EU540731	>Gh_sRNA_0dpa108	CCCAAGGTTGGAATT	15	1	.		None	.
EU540732	>Gh_sRNA_0dpa109	CCAAGGTTGGAATT	14	1	.		None	.
EU540733	>Gh_sRNA_0dpa110	GGGCACCCAGGGT	13	1	.		None	.
EU540734	>Gh_sRNA_0dpa111	GTGGTAAAACGG	12	1	.		None	.
Total				223

## Sheet: 1dpa
Table S1. Small RNA pools of developing ovules of cotton at zero to ten days post anthesis (DPA) periods
GenBank accession number	Original clone ID	Sequence 5'–3'	Length (nt)	Number of clones	MirBase_BLAST	Tragets ID	Protein names	BLAST ID	Name
EU540735	>Gh_sRNA_1dpa01	GUUUAUCCUUUUCAGAAGUGCUUCAA	26	2		At1g03670.1 (2); At4g01100.1 (2); At2g17060.1 (2.5 y); At1g77130.1 (2.5 y); At5g45250.1 (2.5 y); At1g11130.1 (2.5 y); At1g58440.1 (2.5); At1g12380.1 (3); At1g22790.1 (3); At2g43210.1 (3); At2g43210.2 (3); At3g23850.1 (3); At5g10950.1 (3); At1g79990.1 (3); At1g07120.1 (3); At1g70100.1 (3); At1g70100.2 (3); At1g70100.3 (3); At1g71692.1 (3); At2g42080.1 (3); At3g06547.1 (3); At3g27730.1 (3); At4g123…	ankyrin repeat family protein; ATP-dependent DNA helicase; coatomer protein complex, subunit beta 2 (beta prime); CwfJ-like family protein; cylicin-related; cytochrome P450 family protein flavonoid 3',5'-hydroxylase; disease resistance protein (TIR-NBS-LRR class)(2); DNAJ heat shock N-terminal domain-containing protein; eukaryotic translation initiation factor 2 family protein / eIF-2 family; exp…	gi|22488615 (e = 0.002, +/+)	Prunus persica cDNA clone	.
EU540736	>Gh_sRNA_1dpa02	AAGAGAAUGUGUGCCAAAUUGCAAGC	26	1		At5g60710.1 (2.5); At5g19960.1 (3); At5g32621.1 (3); At5g48970.1 (3); At1g32330.1 (3); At2g16960.1 (3); At3g50790.1 (3); At1g16860.1 (3); At1g72650.1 (3); At1g72650.2 (3); At4g03630.1 (3); At5g09690.1 (3); At5g09690.2 (3); At5g09690.3 (3); At5g20120.1 (3)	importin beta-2 subunit family protein; mitochondrial substrate carrier family protein; myb family transcription factor(2); zinc finger (C3HC4-type RING finger) family protein; merozoite surface protein-related; magnesium transporter CorA-like family protein (MRS2-7)(3); expressed protein; expressed protein; root nodule development protein-related similar to N7 protein; heat shock transcription f…	.	.
EU540737	>Gh_sRNA_1dpa03	CUAGUCUUUGAUAAUAGGGAAUAAA	25	1		At1g14670.1 (2.5); At3g55260.1 (2.5); At1g51745.1 (3); At5g61740.1 (3); At1g79370.1 (3)	glycosyl hydrolase family 20 protein; ABC transporter family protein ABC family transporter; cytochrome P450 family protein; expressed protein; endomembrane protein 70	.	.
EU540738	>Gh_sRNA_1dpa04	GCAUCUAACUUAUGAGAACGAGGUG	25	1		At5g05830.1 (3 y); At5g13655.1 (3); At2g24000.1 (3); At3g19550.1 (3)	expressed protein; serine carboxypeptidase S10 family protein; hypothetical protein; zinc finger (C3HC4-type RING finger) family protein	.	.
EU540739	>Gh_sRNA_1dpa05	UUUCCUUAGAAAUACACUGUCGAGC	25	1		At5g60210.1 (2.5); At3g01320.1 (3); At5g10070.1 (3 y); At5g10070.2 (3 y); At5g04080.1 (3); At2g07706.1 (3)	RNase L inhibitor protein-related(2); expressed protein(2); paired amphipathic helix repeat-containing protein; cytoplasmic linker protein-related	.	.
EU540740	>Gh_sRNA_1dpa06	CAAAAUUAGUUAUGCCUAAAGGUCC	25	1		At5g43890.1 (2.5); At3g50310.1 (3); At3g03480.1 (3)	transferase family protein; protein kinase-related; flavin-containing monooxygenase family protein / FMO family protein	.	.
EU540741	>Gh_sRNA_1dpa07	UAAUGAGCCGUUGAAAGUAGGUGAC	25	1		At5g28680.1 (3 y); At5g56350.1 (3)	pyruvate kinase; protein kinase family protein	.	.
EU540742	>Gh_sRNA_1dpa08	UUUAUCGUGGGUGCUCUUUAAAAAA	25	1		At3g25560.1 (2); At3g25560.2 (2); At5g55050.1 (3); At3g54440.1 (3); At4g28540.1 (3)	casein kinase; GDSL-motif lipase/hydrolase family protein; glycoside hydrolase family 2 protein; protein kinase family protein(2)	.	.
EU540743	>Gh_sRNA_1dpa09	AACCUGCAUCUCCACCUUAUUAUU	24	3		TC31880 (2.5); TC40987 (3); TC39141 (3)	similar to DNA binding zinc finger protein (Pspzf); weakly similar to UP|Q9LPJ0; weakly similar to Cyclin-like protein	ref|NM_011146.2| (e= 0.002)	peroxisome proliferator activated receptor	.
EU540744	>Gh_sRNA_1dpa10	GUUUUACUGGUGCCACCUGUCAAA	24	4		At2g20360.1 (2.5); At3g44790.1 (2.5); At5g48780.1 (2.5); At4g31450.1 (3); At1g10920.1 (3); At5g36930.1 (3)	disease resistance protein (TIR-NBS-LRR class); (C3HC4-type RING finger) family protein; disease resistance protein (CC-NBS-LRR class); expressed protein; disease resistance protein (TIR-NBS class); meprin and TRAF homology domain-containing protein / MATH domain-containing protein	.	.
EU540745	>Gh_sRNA_1dpa11	AUUAAAUUGGUGACUCAUUUGAGA	24	2		At1g54990.1 (2.5); At2g17010.1 (2.5); At2g02750.1 (2.5); At3g62330.1 (2.5); At4g24450.1 (3); At1g21170.1 (3); At1g67120.1 (3); At2g17033.1 (3); At3g56640.1 (3); At5g52330.1 (3)	meprin and TRAF homology domain-containing protein / MATH domain-containing protein; mechanosensitive ion channel domain-containing protein / MS ion channel domain-containing protein; exocyst complex subunit Sec15-like family protein; zinc knuckle (CCHC-type) family protein; pentatricopeptide (PPR) repeat-containing protein(2); expressed protein(2); starch excess protein-related similar to SEX1; …	.	.
EU540746	>Gh_sRNA_1dpa12	AAACACACCGCCCAUCCAAACUCA	24	9		At1g10750.1 (3); At1g65180.1 (3); At5g22020.1 (3)	expressed protein; strictosidine synthase family protein; DC1 domain-containing protein	cpp|24347 (e = 0.001, +/-); gi|109868089 (e = 1e-04 +/-); gi|84167827 (e = 1e-04, +/+)	G. arboreum EST; G. hirsutum cDNA	.
EU540747	>Gh_sRNA_1dpa13	GAUACUUGUUAUUAUCAGCCCGAA	24	2		At5g61650.1 (2.5); At4g39610.1 (3); At4g17620.1 (3); At3g22270.1 (3); At3g42660.1 (3); At4g30210.1 (3); At4g30210.2 (3)	transducin family protein / WD-40 repeat family protein; glycine-rich protein; NADPH-cytochrome p450 reductase (putative / NADPH-ferrihemoprotein reductase)(2); expressed protein(2); cyclin family protein (similar to cyclin 2)	.	.
EU540748	>Gh_sRNA_1dpa14	GAUUCGUUAGUAAUGCUCGUGACU	24	3		At5g25160.1 (2.5); At4g37310.1 (3); At1g73170.1 (3)	expressed protein; zinc finger (C2H2 type) family protein (ZFP3); cytochrome P450	.	.
EU540749	>Gh_sRNA_1dpa15	AUUCCGAGAGCUCAACUUAUGGUC	24	2		At1g53080.1 (2.5); At5g63850.1 (2.5); At3g24340.1 (3); At3g49760.1 (3); At3g17520.1 (3;) At5g13390.1 (3)	SNF2 domain-containing protein / helicase domain-containing protein (similar to DNA repair protein rhp54 (RAD54 homolog)); late embryogenesis abundant domain-containing protein / LEA domain-containing protein; amino acid transporter 4 (putative (AAP4)); bZIP transcription factor family protein; legume lectin family protein; expressed protein	.	.
EU540750	>Gh_sRNA_1dpa16	AAACCUUACCUGAACGGAGCGCAA	24	6		TC37780 (3); TC38238 (3)	similar to PRP8 protein; weakly similar to KH domain RNA binding protein QKI-7B	.	.
EU540751	>Gh_sRNA_1dpa17	AAAAAAUUAACCGAACCGAAAUUU	24	11		At5g52790.1 (2.5); At1g14790.1 (2.5); At1g29690.1 (2.5); At3g29763.1 (3); At2g02780.1 (3); At4g01670.1 (3); At2g42130.1 (3); At2g42130.2 (3); At2g42130.3 (3); At2g42130.4 (3); At2g42130.5 (3)	expressed protein(7); hypothetical protein; RNA-dependent RNA polymerase; CBS domain-containing protein-related	.	.
EU540752	>Gh_sRNA_1dpa18	CAACCUGAUUUUUUAUUCUAGAAC	24	6		At3g16180.1 (2); At5g61430.1 (2.5); At1g57906.1 (3); At1g48760.1 (3); At1g48760.2 (3); At4g02720.1 (3); At4g24265.1 (3); At2g37670.1 (3); At5g28320.1 (3); At5g28400.1 (3)	expressed protein(4); hypothetical protein; proton-dependent oligopeptide transport (POT) family protein; no apical meristem (NAM) family protein; delta-adaptin (putative similar to Adapter-related protein complex 3 delta 1 subunit (Delta-adaptin 3))(2); WD-40 repeat family protein	.	.
EU540753	>Gh_sRNA_1dpa19	ACUCUCUUAUUAGUUGCCAUUAGA	24	2		At5g58890.1 (2.5); At2g14880.1 (3); At3g03380.1 (3); At3g26510.1 (3); At3g26510.3 (3); At2g41490.1 (3)	DegP protease; octicosapeptide/Phox/Bem1p (PB1) domain-containing protein(2); SWIB complex BAF60b domain-containing protein; MADS-box family protein; UDP-GlcNAc:dolichol phosphate N-acetylglucosamine-1-phosphate transferase	.	.
EU540754	>Gh_sRNA_1dpa20	AAGUCCUGACAUUGAUUAUGAAAA	24	4		At5g43110.1 (3); At2g40630.1 (3); At3g47960.1 (3); At3g50650.1 (3)	proton-dependent oligopeptide transport (POT) family protein; expressed protein; scarecrow-like transcription factor 7 (SCL7); pumilio/Puf RNA-binding domain-containing protein	.	.
EU540755	>Gh_sRNA_1dpa21	CUGCUCGAUUUACUGAUAUGGUAG	24	3		At3g12080.1 (2.5); At3g03710.1 (3)	polyribonucleotide nucleotidyltransferase; GTP-binding family protein	.	.
EU540756	>Gh_sRNA_1dpa22	GAUUCUAACUUGUCGCAAAGAAAA	24	4		At4g25434.1 (3); At4g32600.1 (3); At1g32070.1 (3); At1g32070.2 (3)	GCN5-related N-acetyltransferase (GNAT) family protein / nuclear shuttle interacting protein (NSI)(2); MutT/nudix family protein (similar to Nucleoside diphosphate-linked moiety X motif 6); zinc finger (C3HC4-type RING finger) family protein	.	.
EU540757	>Gh_sRNA_1dpa23	AUUACUAUAAAUCGAAGUGUCGAA	24	7		At1g80740.1 (2.5 y); At1g18670.1 (3); At3g07650.1 (3); At3g07650.2 (3)	chromomethylase 1 (CMT1); protein kinase family protein; zinc finger (B-box type) family protein(2)	.	.
EU540758	>Gh_sRNA_1dpa24	AUUGUUCUUAGUUAUGUGUGCUUA	24	8		At1g30410.1 (2.5); At1g35910.1 (3); At5g41250.1 (3); At1g65370.1 (3); At5g46380.1 (3); At3g12290.1 (3); At5g02740.1 (3); At5g02740.2 (3); At5g52975.1 (3); At3g25690.1 (3)	expressed protein(2); trehalose-6-phosphate phosphatase; tetrahydrofolate dehydrogenase/cyclohydrolase (putative similar to C-1-tetrahydrofolate synthase, cytoplasmic (C1-THF synthase)); meprin and TRAF homology domain-containing protein / MATH domain-containing protein; hypothetical protein; exostosin family protein; ATP-binding cassette transport protein (putative similar to MgATP-energized glu…	Gb|AF497432.1 (e = 0.009 +/+)	G. hirsutum clone T1E07 unknown chloroplast sequence	.
EU540759	>Gh_sRNA_1dpa25	AAUGGGCCCAAAGGAAUUAUGGUA	24	2		At3g52370.1 (3)	beta-Ig-H3 domain-containing protein / fasciclin domain-containing	.	.
EU540760	>Gh_sRNA_1dpa26	AGUAUAUUUCGAUAGUUAAAGUGC	24	12		At1g68100.1 (2.5); At5g09620.1 (2.5); At5g54870.1 (3); At5g58110.1 (3)	octicosapeptide/Phox/Bem1p (PB1) domain-containing protein; expressed protein(2); IAA-alanine resistance protein 1	.	.
EU540761	>Gh_sRNA_1dpa27	AAGUUAUCUAAAACCCUAAAAUGC	24	3		At2g31690.1 (2 5); At1g02990.1 (3); At1g02990.2 (3); At2g20280.1 (3 y); At4g30330.1 (3); At5g52230.1 (3); At2g42360.1 (3); At5g65430.1 (3); At5g65430.2 (3); At1g13980.1 (3)	zinc finger (C3HC4-type RING finger) family protein; expressed protein; zinc finger (CCCH-type) family protein; small nuclear ribonucleoprotein E; lipase class 3 family protein (similar to DEFECTIVE IN ANTHER DEHISCENCE1); 14-3-3 protein GF14 kappa (GRF8); expressed protein (similar to mature-parasite-infected erythrocyte surface antigen)(3); pattern formation protein (EMB30) (GNOM)	AT5G09420.1 (e= 0.006 +/+)	chloroplast outer membrane translocon	.
EU540762	>Gh_sRNA_1dpa28	ACAGCCCUAUUCUAUUACAGUGAA	24	2		None	None	.	.
EU540763	>Gh_sRNA_1dpa29	UAUAAAGUUAAAAACAAUAGUGAC	24	2		At5g24640.1 (2); At5g18120.1 (2.5); At1g78130.1 (3 y); At4g18020.1 (3); At4g18020.2 (3); At4g18430.1 (3); At5g59420.1 (3); At1g70895.1 (3); At5g12330.3 (3); At5g17230.1 (3); At5g64260.1 (3); At3g61010.1 (3)	CLE17 (putative CLAVATA3/ESR-Related 17 (CLE17)); phytoene synthase (PSY) / geranylgeranyl-diphosphate geranylgeranyl transferase; phosphate-responsive protein (putative similar to phi-1 (phosphate-induced gene)); Ras-related GTP-binding protein; expressed protein(2); glycosyl hydrolase family protein 85 hypothetical protein F9F8.14; oxysterol-binding family protein (similar to Oxysterol-binding …	.	.
EU540764	>Gh_sRNA_1dpa30	AAUCGUCGAAUCUAAAUGUGUGAC	24	6		At1g26650.1 (2.5 ); At3g56330.1 (2.5 ); At1g06710.1 (2.5 ); At2g31650.1 (2.5 ); At4g26580.1 (2.5 ); At5g16960.1 (2.5 ); At3g11420.1 (3 ); At1g33700.1 (3 ); At1g66110.1 (3 ); At2g24930.1 (3 ); At5g22760.1 (3 );	hypothetical protein; PHD finger family protein; fringe-related protein; expressed protein(2); NADP-dependent oxidoreductase; Ulp1 protease family protein; trithorax 1 (ATX-1) (TRX1); N2,N2-dimethylguanosine tRNA methyltransferase family protein; zinc finger (C3HC4-type RING finger) family protein; pentatricopeptide (PPR) repeat-containing protein	.	.
EU540765	>Gh_sRNA_1dpa31	AGAUCCCUUUGCUUGGUAGUGCCA	24	2		At2g45400.1 (2.5); At4g24820.1 (2.5); At4g24820.2 (2.5); At1g02065.1 (3); At1g02065.2 (3)	squamosa promoter-binding protein-like 8 (SPL8)(2); dihydroflavonol 4-reductase family / dihydrokaempferol 4-reductase family; 26S proteasome regulatory subunit (putative (RPN7)) (contains similarity to ubiquitin activating enzyme)(2)	.	.
EU540766	>Gh_sRNA_1dpa32	UUGCUUUUGACUGAAAUUUUUAGC	24	2		At1g53240.1 (2.5); At1g77300.1 (2.5); At2g38620.1 (2.5 y); At2g46550.1 (2.5); At3g49650.1 (2.5); At3g07780.1 (2.5); At2g06120.1 (2.5); At3g15600.1 (2.5); At1g55130.1 (3); At4g10470.1 (3); At4g11010.1 (3); At4g19040.1 (3); At1g05860.1 (3); At2g21840.1 (3); At2g39620.1 (3); At4g30200.1 (3); At4g30200.2 (3); At4g30200.3 (3); At1g70580.1 (3); At1g70580.2 (3); At3g43530.1 (3); At3g54730.1 (3); At4g040…	malate dehydrogenase [NAD]; cell divsion control protein; nucleoside diphosphate kinase 3, mitochondrial (NDK3); expressed protein(7); glutamate:glyoxylate aminotransferase 2 (GGT2)(2); hypothetical protein(4); ovate family protein; SET domain-containing protein (similar to huntingtin interacting protein 1); CHP-rich zinc finger protein; kinesin motor protein-related several kinesin-like proteins…	cpp|26803| (e = 0.006 +/+)	G.arboreum EST
EU540767	>Gh_sRNA_1dpa33	AAAUUUUCAGACUUAAAAGAGACC	24	2		At1g48880.1 (2); At2g29690.1 (2); At2g32380.1 (2); At1g50575.1 (2); At2g13820.1 (2.5); At2g33410.1 (2.5 y); At4g14590.1 (2.5); At2g36885.1 (3); At2g36885.2 (3); At1g77140.1 (3); At3g46540.1 (3); At3g59230.1 (3); At4g31450.1 (3); At5g10230.1 (3); At1g10020.1 (3); At3g09110.1 (3); At2g19860.1 (3)	epsin N-terminal homology (ENTH) domain-containing protein / clathrin assembly protein-related; hypothetical protein(2); annexin 7 (ANN7); expressed protein(5); F-box family protein; hexokinase 2 (HXK2); anthranilate synthase, alpha subunit, component I-2 (ASA2); protease inhibitor/seed storage/lipid transfer protein (LTP) family protein; zinc finger (C3HC4-type RING finger) family protein; heter…	.	.
EU540768	>Gh_sRNA_1dpa34	AUCAAUAGCCUAAGUGACAACGAC	24	2		At1g07170.1 (2); At1g80480.1 (2.5); At3g21600.1 (2.5); At3g21600.2 (2.5); At2g18440.1 (2.5); At5g39220.1 (2.5); At1g05890.1 (3); At2g46440.1 (3); At2g46450.1 (3)	PRLI-interacting factor L; cyclic nucleotide-regulated ion channel (putative (CNGC11))(2); hydrolase, alpha/beta fold family protein; senescence/dehydration-associated protein-related(2); expressed protein(2); zinc finger protein-related	.	.
EU540769	>Gh_sRNA_1dpa35	AAUAAAAAUUAACUGCUCGGUGAC	24	2		At1g53090.2 ( 2.5); At1g11890.1 (3); At1g61080.1 (3); At3g19870.1 (3); At3g20720.1 (3)	WD-40 repeat family protein / phytochrome A-related contains 7 WD-40 repeats (PF00400) (1 below cutoff) (similar to phytochrome A supressor spa1); proline-rich family protein; expressed protein(2); vesicle transport protein SEC22	.	.
EU540770	>Gh_sRNA_1dpa36	AGGUAGAGUGACUACUUCGUAACA	24	2		At1g19390.1 (2.5); At3g58470.1 (3)	expressed protein; wall-associated kinase	.	.
EU540771	>Gh_sRNA_1dpa37	CACAUCACUCGAUCAAAUUAGUGC	24	2		At1g17450.1 (3); At3g60110.1 (3)	ATP phosphoribosyltransferase-related; DNA-binding bromodomain-containing protein	.	.
EU540772	>Gh_sRNA_1dpa38	AUCACCCGUGGAUAAAACUGUCAA	24	2		At1g14550.1 (3)	anionic peroxidase	.	.
EU540773	>Gh_sRNA_1dpa39	AGAGAGUGCUUCCUGAAUAUGUGC	24	2		At3g48210.1 (2.5); At4g00770.1 (3); At4g31940.1 (3); At5g37450.1 (3); At4g00305.1 (3 y); At3g50790.1 (3); At4g03560.1 (3); At5g25800.1 (3)	two-pore calcium channel (TPC1); cytochrome P450; zinc finger (C3HC4-type RING finger) family protein; leucine-rich repeat transmembrane protein kinase; expressed protein(2); exonuclease family protein; late embryogenesis abundant protein (putative LEA protein)	.	.
EU540774	>Gh_sRNA_1dpa40	CUAAAAUAUUUGGUUGCAGGUGGC	24	2		At1g16430.1 (2) ; At5g57610.1 (2.5 y); At1g63855.1 (3); At1g63855.3 (3); At2g30010.1 (3); At1g79640.1 (3 y); At4g39050.1 (3 y); At5g60040.1 (3); At4g23360.1 (3);	protein kinase family protein; kinesin-related protein (MKRP2) kinesin motor protein; surfeit locus protein 5 family protein / SURF5 family protein; expressed protein(4); DNA-directed RNA polymerase (putative similar to DNA-directed RNA polymerase III largest subunit); protein kinase family protein	AT5G01240.2 (e = 0.006 +/+)	amino acid permease
EU540775	>Gh_sRNA_1dpa41	AAGCCUGAUAUAUGAAUAAAUGAU	24	1		At2g43860.1 (2.5); At4g18750.1 (2.5); At2g01480.1 (3); At5g14930.2 (3); At1g31780.1 (3)	leaf senescence-associated protein (SAG101); conserved oligomeric Golgi complex component-related; pentatricopeptide (PPR) repeat-containing protein; polygalacturonase putative pectinase); expressed protein	Gi|84157756 (e = 1e-04 +/+); Gi|84158099 (e = 1e-04 +/)	G. hirsutum cDNA
EU540776	>Gh_sRNA_1dpa42	ACAAAUGAACACUUAAUCCGUGCA	24	1		At5g58860.1 (2.5); At5g22750.1 (3); At1g27970.1 (3)	cytochrome P450 86A1 (CYP86) (CYP86A1) / CYPLXXXVI / P450-dependent fatty acid omega-hydroxylase; SNF2 domain-containing protein / helicase domain-containing protein / RING finger domain-containing protein; nuclear transport factor 2 (NTF2)	.	.
EU540777	>Gh_sRNA_1dpa43	AACUUGCAUAUCACCAAUGUAAGC	24	1		At1g24160.1 (3); At1g33090.1 (3); At2g40980.1 (3); At3g62740.1 (3); At5g61740.1 (3); At1g27940.1 (3); At2g28120.1 (3);	ABC transporter family protein; MATE efflux family protein (similar to ripening regulated protein DDTFR18); glycosyl hydrolase family 1 protein; expressed protein(2); multidrug resistance P-glycoprotein; nodulin family protein	.	.
EU540778	>Gh_sRNA_1dpa44	AUAAACGCCUCUAAUCAUGAGUGC	24	1		BF276803 (3)	similar to Cell wall integrity and stress response component 4 precursor	.	.
EU540779	>Gh_sRNA_1dpa45	AAAUCUUCUCAUUUUAGAGAGUGC	24	1		At2g02150.1 (2 y); At5g02630.1 (2.5); At1g76710.1 (2.5); At1g76710.2 (2.5); At3g09520.1 (2.5); At1g01040.1 (3 y); At1g32650.1 (3); At1g72250.1 (3); At3g10300.1 (3); At3g15980.1 (3); At3g15980.2 (3); At3g15980.3 (3); At4g00750.1 (3); At4g17140.1 (3); At1g12830.1 (3); At1g76680.1 (3); At1g76680.2 (3); At2g17250.1 (3); At2g17930.1 (3); At3g43240.1 (3); At2g05082.1 (3);	12-oxophytodienoate reductase (OPR1)(2); ARID/BRIGHT DNA-binding domain-containing protein; calcium-binding EF hand family protein; coatomer protein complex, subunit beta 2 (beta prime)(3); DEAD/DEAH box helicase carpel factory / CAF identical to RNA helicase/RNAseIII CAF protein; dehydration-responsive family protein (similar to early-responsive to dehydration stress ERD3 protein); exocyst subun…	.	.
EU540780	>Gh_sRNA_1dpa46	GUACCGACCUGUGAGGGAAAAAUU	24	1		At1g12290.1 (3); At3g51990.1 (3)	protein kinase family protein; disease resistance protein (CC-NBS-LRR class)	.	.
EU540781	>Gh_sRNA_1dpa47	AAUAUGAUUGUUUCGAGACUAUCU	24	1		At1g18140.1 (3); At1g74200.1 (3); At5g59830.1 (3); At5g59830.2 (3); At4g03000.2 (3); At5g02230.1 (3); At5g02230.2 (3); At1g18100.1 (3); At2g34655.1 (3); At1g78880.1 (3); At3g23260.1 (3); At5g42630.1 (3)	haloacid dehalogenase-like hydrolase family protein; leucine-rich repeat family protein; F-box family protein; expressed protein(3); mother of FT and TF1 protein (MFT); balbiani ring 1-related / BR1-related; expressed protein(3); haloacid dehalogenase-like hydrolase family protein; myb family transcription factor (KAN4); laccase family protein / diphenol oxidase family protein (similar to high-pI…	AT5G65200.1 (e = 0.006 +/+)	armadillo/beta-catenin repeat family protein	.	.	.
EU540782	>Gh_sRNA_1dpa48	AUGACCCACAAAUGAUUGUGUGAC	24	1		At3g59330.1 (2.5); At1g01790.1 (3); At3g52310.1 (3); At3g13980.1 (3); At4g29560.1 (3); At3g56600.1 (3); At4g36360.1 (3); At4g36360.2 (3)	beta-galactosidase; expressed protein(2); ABC transporter family protein; anthocyanin-related membrane protein family; phosphatidylinositol 3- and 4-kinase family protein; K+ efflux antiporter (putative (KEA1)); beta-galactosidase (putative lactase)	.	.
EU540783	>Gh_sRNA_1dpa49	AAACACCUCCGCCAUGGGUGAUGC	24	1		At3g62090.1 (3); At5g40350.1 (3); At1g55460.1 (3)	Kin17 DNA-binding protein-related (contains similarity to zinc finger protein rts2); myb family transcription factor (MYB24); basic helix-loop-helix (bHLH) protein	.	.
EU540784	>Gh_sRNA_1dpa50	AUAAACCCUUGCGAGGCUUUCGCG	24	1		At2g01740.1 (2.5); At1g77855.1 (3)	pentatricopeptide (PPR) repeat-containing protein; hypothetical protein	.	.
EU540785	>Gh_sRNA_1dpa51	AUUCUCAAUUGAAACAAAUAAUGC	24	1		At2g27860.1 (2); At1g09240.1 (2.5); At5g57260.1 (2.5); At1g76620.1 (3); At1g18570.1 (3 y); At1g35220.1 (3); At2g30160.1 (3); At3g23240.1 (3); At1g07140.1 (3); At1g08200.1 (3); At1g54280.1 (3); At1g31230.1 (3); At2g30060.1 (3); At5g28250.1 (3)	haloacid dehalogenase-like hydrolase family protein (similar to Potential phospholipid-transporting ATPase); myb family transcription factor (MYB51); nicotianamine synthase; ethylene-responsive factor 1 / ethylene response factor 1 (ERF1); expressed protein(4); mitochondrial substrate carrier family protein; Ran-binding protein 1a (RanBP1a)(2); cytochrome P450 71B10; bifunctional aspartate kinase…	.	.
EU540786	>Gh_sRNA_1dpa52	AACGGAAGUCUACGGGAGCACGAU	24	1		At5g40820.1 (3); At3g47630.1 (3)	FAT domain-containing protein / phosphatidylinositol 3- and 4-kinase family protein; expressed protein	.	.
EU540787	>Gh_sRNA_1dpa53	UUAUCUAUAGUGUGCAGGCCUCAA	24	1		At1g21270.1 (3); At1g09090.1 (3); At1g09090.2 (3)	respiratory burst oxidase protein B (RbohB)(2) / NADPH oxidase; wall-associated kinase 2 (WAK2)	.	.
EU540788	>Gh_sRNA_1dpa54	AUUUCUGACAUCGUGCUGUUGUGC	24	1		At3g59550.1 (2.5); At1g63490.1 (2.5); At1g64200.1 (3); At3g21720.1 (3); At2g26570.1 (3); At3g46960.1 (3); At3g58050.1 (3); At2g14760.1 (3)	isocitrate lyase (putative similar to isocitrate lyase); cohesion family protein SYN3 (SYN3); vacuolar ATP synthase subunit E; expressed protein(2); DEAD/DEAH box helicase (putative similar to Antiviral protein SKI2); transcription factor jumonji (jmjC) domain-containing protein; basic helix-loop-helix protein / bHLH protein	.	.
EU540789	>Gh_sRNA_1dpa55	ACUUCCGGGAAAAUGCAGGAUGAA	24	1		At2g24600.1 (2.5); At2g24600.2 (2.5); At2g24600.3 (2.5); At2g46920.1 (2.5); At2g46920.2 (2.5); At5g18900.1 (2.5); At4g34020.1 (3); At5g01650.1 (3); At1g17140.1 (3); At1g17140.2 (3); At5g06560.1 (3); At5g59150.1 (3); At1g77800.1 (3)	Ras-related GTP-binding protein; protein phosphatase 2C family protein / PP2C family protein; tropomyosin-related(2); protein phosphatase 2C family protein / PP2C family protein; ankyrin repeat family protein(3); DJ-1 family protein (similar to CAP1); expressed protein; macrophage migration inhibitory factor family protein / MIF family protein; oxidoreductase, 2OG-Fe(II) oxygenase family protein …	Gi|109861506| (e = 4e-04 +/+); Gi|109861507| (e= 4e-04 +/-)	G. hirsutum cDNA
EU540790	>Gh_sRNA_1dpa56	AUUCACAGCAAGCUAGAAUUCAAG	24	1		At3g21180.1 (2 5); At5g67230.1 (2.5); At5g60780.1 (3)	high-affinity nitrate transporter (putative similar to trans-membrane nitrate transporter protein AtNRT2:1); glycosyl transferase family 43 protein; calcium-transporting ATPase, plasma membrane-type (putative / Ca2+-ATPase, putative (ACA9))	.	.
EU540791	>Gh_sRNA_1dpa57	AAAAUGCAUCCGUUGAUGGCUCUC	24	1		At3g55100.1 (2.5 y); At1g08720.1 (3); At1g18700.1 (3); At2g32200.1 (3)	ABC transporter family protein ATP-binding cassette-sub-family G-member 2; DNAJ heat shock N-terminal domain-containing protein; mitogen-activated protein kinase (MAPKKK) (EDR1); hypothetical protein	.	.
EU540792	>Gh_sRNA_1dpa58	AAAAUCGUACUUGAUGUCAAAAAU	24	1		At5g59710.1 (2); At3g60010.1 (2); At1g09390.1 (2.5 y); At5g50970.1 (3); At3g61040.1 (3); At4g30940.1 (3); At2g03160.1 (3); At3g06480.1 (3); At5g04360.1 (3)	DEAD box RNA helicase (putative similar to RNA helicase DRH1); E3 ubiquitin ligase SCF complex subunit SKP1/ASK1 (At19)(2); potassium channel tetramerisation domain-containing protein; transcription regulator NOT2/NOT3/NOT5 family protein; GDSL-motif lipase/hydrolase family protein; WD-40 repeat family protein; cytochrome P450 family protein; pullulanase, putative / starch debranching enzyme	.	.
EU540793	>Gh_sRNA_1dpa59	AGAGAGUGCAUCACGAAUAAAUGC	24	1		At5g46400.1 (2.5); At4g40050.1 (3); At2g04660.1 (3); At3g03110.1 (3); At5g40942.1 (3); At3g43720.1 (3)	ribonucleoside-diphosphate reductase small chain; expressed protein(2); protease inhibitor/seed storage/lipid transfer protein (LTP) family protein; E3 ubiquitin ligase; exportin 1 (putative strong similarity to Exportin1 (XPO1) protein)	.	.
EU540794	>Gh_sRNA_1dpa60	GUAGCCACUCAAAGAAAUUAGCCA	24	1		At1g31840.1 (3 y); At2g44090.1 (3)	pentatricopeptide (PPR) repeat-containing protein; expressed protein	.	.
EU540795	>Gh_sRNA_1dpa61	UUCACCAAAAUGACCUGAGAUGAA	24	1		At5g58200.1 (2); At1g57943.1 (2.5); At5g18530.1 (3 y); At3g55610.1 (3); At5g54900.1 (3); At2g30970.1 (3); At4g27000.1 (3); At5g56030.1 (3)	beige/BEACH domain-containing protein contains 5 WD-40 repeats; heat shock protein 81-2 (HSP81-2); aspartate aminotransferase, mitochondrial / transaminase A (ASP1); expressed protein; purine permease-related; RNA-binding protein 45 (RBP45)(2); delta 1-pyrroline-5-carboxylate synthetase B / P5CS B (P5CS2)	.	.
EU540796	>Gh_sRNA_1dpa62	AUCAAUUCAUUCAAAGGUGGAAAC	24	1		At3g61070.1 (2.5); At4g16340.1 (2.5); At5g27380.1 (2.5); At1g55460.1 (2.5); At5g51795.1 (2.5); At5g13740.1 (2.5); At1g67950.2 (3); At1g67950.4 (3); At5g02880.1 (3); At1g63855.1 (3); At2g17525.1 (3); At5g52540.1 (3); At1g29750.1 (3); At1g29750.2 (3)	expressed protein(2); pentatricopeptide (PPR) repeat-containing protein; Kin17 DNA-binding protein-related(2); HECT-domain-containing protein / ubiquitin-transferase family protein / armadillo/beta-catenin-like repeat-containing protein; glutathione synthetase (GSH2); leucine-rich repeat transmembrane protein kinase (putative serine/threonine kinase (RKF1))(2); adapter protein SPIKE1 (SPK1); pero…	.	.
EU540797	>Gh_sRNA_1dpa63	UGUGAUCAAGAGGUCGAUGGUGAU	24	1		At1g21250.1 (1.5 y); At5g44680.1 (2); At1g22720.1 (2); At1g21210.1 (2 y); At1g36150.1 (3); At4g15400.1 (3); At1g49610.1 (3 y); At3g12710.1 (3); At3g09960.1 (3); At4g14040.1 (3); At1g21270.1 (3 y)	methyladenine glycosylase family protein (similar to DNA-3-methyladenine glycosylase )(2); wall-associated kinase 4; transferase family protein (similar to deacetylvindoline 4-O-acetyltransferase; wall-associated kinase 2 (WAK2); wall-associated kinase; selenium-binding protein; wall-associated kinase 1 (WAK1); calcineurin-like phosphoesterase family protein; F-box family protein; protease inhibi…	.	.
EU540798	>Gh_sRNA_1dpa64	AAUACAUCCUGGAACGAUGAAAAA	24	1		At3g51340.1 (2.5); At3g51350.1 (2.5); At5g22140.1 (3); At5g22140.2 (3); At3g51330.1 (3)	aspartyl protease family protein(3); pyridine nucleotide-disulphide oxidoreductase family protein(2)	.	.
EU540799	>Gh_sRNA_1dpa65	CAACGAUAAUCCGAACGGGAUGAC	24	1		At3g10570.1 (2.5); At1g16250.1 (3); At5g49720.1 (3);	cytochrome P450; kelch repeat-containing F-box family protein; endo-1,4-beta-glucanase KORRIGAN (KOR) / cellulase (OR16pep)	.	.
EU540800	>Gh_sRNA_1dpa66	ACAUACCUUAACUGACUCUGAUGC	24	1		TC33981 (3)	weakly similar to TTC15 protein	.	.
EU540801	>Gh_sRNA_1dpa67	UUAGCCUUAAAAAACGAUCAUGC	23	9		At2g33655.1 (3)	F-box family protein	.	.
EU540802	>Gh_sRNA_1dpa68	AUCAGUGCCAUAAAUUGAAGAAG	23	6		At2g04100.1 (2.5); At2g34070.1 (2.5 y); At2g45540.1 (2.5); At5g40480.1 (2.5); At5g19620.1 (3); At1g51590.1 (3); At2g25710.1 (3); At2g25710.2 (3); At2g31110.1 (3 y); At3g05140.1 (3); At5g06230.1 (3 y); At5g06230.2 (3 y); At1g26170.1 (3); At3g08760.1 (3); At4g14300.1 (3);	WD-40 repeat family protein / beige-related; protein kinase family protein(2); expressed protein(5); expression supported by MPSS; importin beta-2 subunit family; outer membrane OMP85 family protein; MATE efflux family protein (similar to ripening regulated protein DDTFR18); mannosyl-oligosaccharide 1,2-alpha-mannosidase; holocarboxylase synthetase 1 (HCS1)(2); heterogeneous nuclear ribonucleopro…	.	.
EU540803	>Gh_sRNA_1dpa69	UCCAGGUGCUGUAAUCAUGUUGU	23	2		At4g39530.1 (2); At5g12260.1 (2.5); At4g33080.1 (3); At3g05310.1 (3 y); At5g14950.1 (3); At5g58100.1 (3); At1g06560.1 (3)	pentatricopeptide (PPR) repeat-containing protein; protein kinase; NOL1/NOP2/sun family protein; expressed protein(2); GTP-binding protein-related; glycosyl hydrolase family 38 protein	Gi|48802916| (e = 4e-04 +/+); Gi|48804857| (e = 4e-04 +/+); Gi|48804994| (e = 4e-04 +/+); Gi|48807269| (e = 4e-04+/+); Gi|48808546| (e= 4e-04 +/+); Gi|48818864| (e = 4e-04 +/+); Gi|48818865|(e = 4e-04 +/-); Gi|48820212| (e = 4e-04 +/-); Gi|48820213| (e = 4e-04 +/+); Gi|48821023| (e = 4e-04 +/+); Gi|48821856| (e = 4e-04 +/+); Gi|48879611|(e = 4e-04 +/+); Gi|48804592| (e= 0.006 +/-)	G.raimondii cDNA clone
EU540804	>Gh_sRNA_1dpa70	CAUCAGUGUUGCCCAAAAUAAGC	23	3		At5g37150.1 (2.5); At5g52090.1 (2.5); At3g61140.1 (2.5); At4g18200.1 (3); At1g71940.1 (3); At4g32920.1 (3)	COP9 signalosome complex subunit 1 / CSN complex subunit 1 (CSN1) / COP11 protein (COP11) / FUSCA protein (FUS6) FUSCA6, COP11, CSN1; tRNA-splicing endonuclease; tRNA-splicing endonuclease positive effector-related; expressed protein; glycine-rich protein; purine permease family protein	.	.
EU540805	>Gh_sRNA_1dpa71	GCCGAGUGGUGUCAUCAUGUUGG	23	2		At3g14890.1 (2.5); At3g14890.2 (2.5); At1g23420.1 (3); At3g11130.1 (3); At3g12270.1 (3); At3g16900.1 (3); At4g27440.1 (3); At5g42280.1 (3 y); At1g26890.1 (3); At2g04540.1 (3); At4g24400.1 (3 y)	CBL-interacting protein kinase 8 (CIPK8); phosphoesterase(2); 3-oxoacyl-[acyl-carrier-protein] synthase II; clathrin heavy chain; inner no outer protein (INO); protein arginine N-methyltransferase family protein; hypothetical protein(2); protochlorophyllide reductase B chloroplast / PCR B / NADPH-protochlorophyllide oxidoreductase B (PORB); DC1 domain-containing protein	.	.
EU540806	>Gh_sRNA_1dpa72	AAUGCAUUAAAAAGAUCCUUGAC	23	1		At3g07230.1 (2.5); At3g23050.1 (2.5); At3g23050.2 (2.5); At4g29130.1 (2.5); At1g63350.1 (3); At5g43120.1 (3); At5g65670.1 (3); At5g65670.2 (3); At1g03100.1 (3); At1g51540.1 (3); At3g02450.1 (3); At4g03890.1 (3); At5g04380.1 (3)	auxin-responsive protein / indoleacetic acid-induced protein 7 (IAA7)(2); disease resistance protein (CC-NBS-LRR class); wound-responsive protein-related; tetratricopeptide repeat (TPR)-containing protein; kelch repeat-containing protein; cell division protein ftsH; S-adenosyl-L-methionine:carboxyl methyltransferase family protein; hypothetical protein; auxin-responsive protein / indoleacetic aci…	.	.
EU540807	>Gh_sRNA_1dpa73	AGUGACUUUCACCGUCUUGGCGA	23	1		At4g29860.1 (3 y); At3g07250.1 (3); At3g12500.1 (3); At1g18700.1 (3)	nuclear transport factor 2 (NTF2) family protein / RNA recognition motif (RRM)-containing protein; transducin family protein / WD-40 repeat family protein; DNAJ heat shock N-terminal domain-containing protein; basic endochitinase identical	.	.
EU540808	>Gh_sRNA_1dpa74	UUUAGAAUAACCCAUAACCUUCC	23	1		At2g32220.1 (2.5); At2g02090.1 (3); At5g28140.1 (3); At2g16280.1 (3)	hypothetical protein; domain-containing protein / helicase domain-containing protein (similar to transcriptional activator SRCAP); very-long-chain fatty acid condensing enzyme; 60S ribosomal protein L27 (RPL27A)	.	.
EU540809	>Gh_sRNA_1dpa75	UAAUAUUGUGUGCUCUAGAUGAA	23	1		At1g76550.1 (3); At5g06220.1 (3); At2g01500.1 (3); At4g04040.1 (3); At2g43280.1 (3)	pyrophosphate-fructose-6-phosphate 1-phosphotransferase beta subunit(2); expressed protein; far-red impaired responsive family protein / FAR1 family protein; homeobox-leucine zipper transcription factor family protein	.	.
EU540810	>Gh_sRNA_1dpa76	UUCCCAAGAAACCAUUGAGGAGC	23	1		At3g52140.1 (2.5); At1g48840.1 (2.5); At1g54200.1 (2.5); At2g21780.1 (3); At3g20870.1 (3); At3g21670.1 (3)	expressed protein(3); metal transporter family protein; tetratricopeptide repeat (TPR)-containing protein; nitrate transporter (NTP3)	.	.
EU540811	>Gh_sRNA_1dpa77	AAUAUACAGCCCAGUAGAAGUGC	23	1		At1g66100.1 (3); At1g78820.1 (3)	curculin-like (mannose-binding) lectin family protein / PAN domain-containing protein (similar to S locus glycoprotein); thionin	.	.
EU540812	>Gh_sRNA_1dpa78	ACACAAGAGGUGCCACUUAUAGC	23	1		At2g14890.1 (3); At2g14890.2 (3); At4g28430.1 (3)	arabinogalactan-protein (AGP9); reticulon family protein; arabinogalactan-protein (AGP9)	.	.
EU540813	>Gh_sRNA_1dpa79	UUUGAGAAGUGCCGUGAAAAAA	22	2		At1g02860.1 (2.5); At2g30890.1 (2.5); At5g02820.1 (2.5); At5g25330.1 (2.5); At1g11080.1 (2.5); At3g66658.1 (3); At3g66658.2 (3); At1g34770.1 (3); At4g32060.1 (3); At1g63090.1 (3 y)	serine carboxypeptidase S10 family protein; betaine-aldehyde dehydrogenase(2); MAGE-8 antigen-related; DNA topoisomerase VIA (SPO11) (identical to topoisomerase 6 subunit A (spo11)); SPX (SYG1/Pho81/XPR1) domain-containing protein / zinc finger (C3HC4-type RING finger) protein-related; membrane protein (putative similar to membrane protein SDR2); F-box family protein / SKP1 interacting partner 3-…	.	.
EU540814	>Gh_sRNA_1dpa80	GAGAUAAUAAGCAUUCAAGUGC	22	1		At3g26370.1 (2.5); At1g27150.1 (3); At1g74150.1 (3); At3g21330.1 (3); At5g28480.1 (3); At5g28500.1 (3); At2g15080.1 (3); At2g15080.2 (3); At3g11930.3 (3)	expressed protein(3); basic helix-loop-helix (bHLH) family protein; universal stress protein (USP) family protein (similar to ER6 protein); hypothetical protein; disease resistance family protein contains leucine rich-repeat (LRR) domains(2); kelch repeat-containing protein	.	.
EU540815	>Gh_sRNA_1dpa81	UUGUCCAGACCAAAUUAUUAGC	22	1		At4g34890.1 (2.5); At2g37750.1 (3); At2g43250.1 (3); At5g40380.1 (3); At5g61930.1 (3)	xanthine dehydrogenase; expressed protein(3); protein kinase family protein	.	.
EU540816	>Gh_sRNA_1dpa82	AUCACUUUCUUAAAUCGAGAGG	22	1		At2g32450.1 (2); At3g25250.1 (3); At3g25290.1 (3); At3g55110.1 (3); At1g05150.1 (3); At1g78700.1 (3); At3g13950.1 (3); At3g24520.1 (3); At5g05050.1 (3); At5g10260.1 (3); At5g55470.1 (3);	Ras-related GTP-binding protein; ABC transporter family protein ATP-binding cassette-sub-family G-member 2; protein kinase family protein; sodium proton exchanger / Na+/H+ exchanger 4 (NHX4); calcium-binding EF hand family protein; peptidase C1A papain family protein; calcium-binding EF hand family protein; expressed protein; heat shock transcription factor family protein; auxin-responsive family…	.	.
EU540817	>Gh_sRNA_1dpa83	UUACUAAUUGAGAAUAUGCCUU	22	1		At2g19240.1 (2.5); At1g78550.1 (3); At4g04460.1 (3)	oxidoreductase, 2OG-Fe(II) oxygenase family protein (similar to naringenin,2-oxoglutarate 3-dioxygenase (flavonone-3-hydroxylase)); RabGAP/TBC domain-containing protein; aspartyl protease family protein	.	.
EU540818	>Gh_sRNA_1dpa84	AAGCUCAGGAGGGAUAGCGCC	21	4	ptc-miR390c : 1-21 • score: 204.2 • evalue: 6.6e-06 • UserSeq 21 AAGCUCAGGAGGGAUAGCGCC 1 • ||||||||||||||||||||| • ptc-miR390c 1 AAGCUCAGGAGGGAUAGCGCC 21 • • Query: 1-21 • ppt-miR390a : 1-21 • score: 204.2 • evalue: 6.6e-06 • UserSeq 21 AAGCUCAGGAGGGAUAGCGCC 1 • ||||||||||||||||||||| • ppt-miR390a 1 AAGCUCAGGAGGGAUAGCGCC 21 • • Query: 1-21 • ath-miR390b : 1-21 • score: 204.2 • evalue: 6.6e-06 • U…	At5g03640.1 (2.5 y); At1g47890.1 (3 y); At5g49660.1 (3 y)	disease resistance family protein; protein kinase family protein contains serine/threonine protein kinase domain; leucine-rich repeat transmembrane protein kinase	AT5G58465.1 (e = 7e-05 +/+); Gi|109839591| (e= 0.005 +/+); Gi|109889195| (e = 0.005 +/+); Gi|109889196| (e = 0.005 +/-)	ath-mir390B; G.hirsutum cDNA
EU540819	>Gh_sRNA_1dpa85	GCCGUUCUUAGUUGGUGGAG	20	3		None	None	cpp|28229| (e= 6e-05 +/+); cpp|26747| (e = 6e-05 +/+); cpp|20148| (e = 6e-05 +/+); AT3G41768.1 (e = 2e-04 +/+)	G.arboreum EST; A.thaliana rRNA
EU540820	>Gh_sRNA_1dpa86	UGCAAGGGGAGAAAAA	16	1		None	None	.	.
EU540821	>Gh_sRNA_1dpa87	AGGUUGUCCCAAGUGC	16	1		None	None	.	.
EU540822	>Gh_sRNA_1dpa88	CCAAGGUCAAAGU	13	1	ath-miR169g* : 10-19 • score: 115.2 • evalue: 0.73 • UserSeq 13 ACUUUGACCUUGG 1 • |||||||||| • ath-miR169g* 1 UCCGGCAAGUUGACCUUGGCU 21 • • Query: 1-13 • osa-miR169p : 4-16 • score: 107.9 • evalue: 1.8 • UserSeq 1 CCAAGGUCAAAGU 13 • |||||| |||| | • osa-miR169p 1 UAGCCAAGGACAAACUUGCCGG 22	None	None	.	.
Total				203

## Sheet: 2dpa
Table S1. Small RNA pools of developing ovules of cotton at zero to ten days post anthesis (DPA) periods
GenBank accession number	Original clone ID	Sequence 5'–3'	Length (nt)	Number of clones	MirBase_BLAST	Tragets ID	Protein names	BLAST ID	Name
EU540823	>Gh_sRNA_2dpa01	ACAUGAAGACCUUCCAGGAUGAAAUCUUCGACCU	34	3		None	None
EU540824	>Gh_sRNA_2dpa02	GAAGACAUAAACUCGAGAACAGAAAG	26	2		At2g16600.1 (2.5); At5g40970.1 (2.5); At1g19440.1 (3); At4g32250.1 (3); At5g20860.1 (3); At1g17040.1 (3); At5g62950.1 (3 )	peptidyl-prolyl cis-trans isomerase, cytosolic / cyclophilin / rotamase (ROC3); expressed protein(2); transcription factor-related; pectinesterase family protein; protein kinase family protein; very-long-chain fatty acid condensing enzyme	.	.
EU540825	>Gh_sRNA_2dpa03	AAAAUAAAAUGUGACCUAAAUUGUAA	26	2		At2g10836.1 (2.5); At2g47240.1 (2.5); At1g20100.1 (2.5); At3g51630.1 (2.5); At4g13100.1 (2.5 y); At5g22740.1 (3); At1g50920.1 (3); At1g74650.1 (3); At1g10560.1 (3); At1g23490.1 (3); At3g51640.1 (3)	long-chain-fatty-acid--CoA ligase family protein / long-chain acyl-CoA synthetase family protein; hypothetical protein; ADP-ribosylation factor (identical to ADP-ribosylation factor 1-like); zinc finger (C3HC4-type RING finger) family protein; protein kinase family protein; expressed protein(2); armadillo/beta-catenin repeat family protein / U-box domain-containing protein; myb family transcripti…	.	.
EU540826	>Gh_sRNA_2dpa04	UAACCCUAAACCCUAAAACCCUAAA	25	2		At5g08330.1 (2.5); At3g17090.1 (2.5); At1g77800.1 (3); At2g32710.1 (3); At2g32710.2 (3); At4g09640.1 (3); At2g20010.1 (3)	kip-related protein 4 (KRP4) / cyclin-dependent kinase inhibitor 4 (ICK4)(2); TCP family transcription factor; protein phosphatase 2C family protein / PP2C family protein (similar to Ser/Thr protein phosphatase 2C (PP2C6)); expressed protein(2); PHD finger family protein	gi|113771785 (e = 5e-04, +/-); AT5G08330.1 (e = 0.006, +/-)	TCP family transcription factor	.
EU540827	>Gh_sRNA_2dpa05	UAAACCCCUUACUGAGUUGGUGUCA	25	2		At1g70250.1 (2.5); At5g38190.1 (2.5); At3g59310.1 (2.5); At3g59310.2 (2.5); At4g00780.1 (3)	meprin and TRAF homology domain-containing protein / MATH domain-containing protein; expressed protein (identical to anthocyanin-related membrane protein 1)(2); myosin heavy chain-related; receptor serine/threonine kinase	.	.
EU540828	>Gh_sRNA_2dpa06	ACUACCAGAGUUGAUGAACCGGCCA	25	1		At3g03810.1 (3); At5g63570.1 (3)	glutamate-1-semialdehyde 2,1-aminomutase 1 (GSA 1) / glutamate-1-semialdehyde aminotransferase 1 (GSA-AT 1); expressed protein	.
EU540829	>Gh_sRNA_2dpa07	AUUAGACCAGGUGUUGUAUAUGGUA	25	1		At1g55050.1 (2.5); At3g19170.1 (3); At4g11130.1 (3); At1g79270.1 (3); At4g36990.1 (3); At5g40480.1 (3); At1g34355.1 (3); At3g12610.1 (3)	forkhead-associated domain-containing protein / FHA domain-containing protein; expressed protein expression supported by MPSS9(2); expressed protein; heat shock factor protein 4 (HSF4) / heat shock transcription factor 4 (HSTF4); RNA-dependent RNA polymerase; DNA-damage-repair/toleration protein; peptidase M16 family protein / insulinase family protein;	.
EU540830	>Gh_sRNA_2dpa08	UUUAUCGGCUCGUGUUAAAGAUGG	24	2		At5g56050.1 (3)	hypothetical protein	.
EU540831	>Gh_sRNA_2dpa09	AUCGUUUCGAGAUGAGUCAAACUA	24	5		At1g58250.1 (2); At3g06620.1 (2.5 y); At3g51530.1 (3 y); At1g50575.1 (3); At3g20820.1 (3 y); At4g33700.1 (3); At5g18230.1 (3); At2g46870.1 (3); At3g05545.1 (3); At5g15540.1 (3); At5g56760.1 (3)	transcription factor, putative / zinc finger (C3HC4 type RING finger) family protein (similar to VIP2 protein); expressed protein; transcription regulator NOT2/NOT3/NOT5 family protein; serine O-acetyltransferase (SAT-52); F-box family protein; CBS domain-containing protein; SABRE; lysine decarboxylase family protein; leucine-rich repeat family protein; protein kinase family protein; DNA-binding …	.
EU540832	>Gh_sRNA_2dpa10	AUUGAGUUGAGACCCGAUUGAAGA	24	2		At2g33240.1 (2.5); At5g65990.1 (3); At1g67950.1 (3); At1g67950.2 (3); At1g67950.3 (3); At1g67950.4 (3); At2g38460.1 (3); At4g00370.1 (3); At5g15020.1 (3); At2g03140.1 (3); At2g35410.1 (3); At5g03570.1 (3)	CAAX amino terminal protease family protein; RNA recognition motif (RRM)-containing protein(4); iron transporter-related contains transmembrane domains (similar to iron-regulated transporter IREG1)(2); amino acid transporter family protein (similar to proton/amino acid transporter 1); myosin (putative similar to myosin my5A); ribonucleoprotein, chloroplast (putative RNA-binding protein cp33); pai…	.
EU540833	>Gh_sRNA_2dpa11	AAUCCCUGACUGAGUUGAUGUCAC	24	3		At5g25780.1 (2.5); At5g38190.1 (2.5); At3g18160.1 (3); At3g18160.2 (3)	peroxin-3 family protein; myosin heavy chain-related; eukaryotic translation initiation factor 3 subunit 9 (putative eIF-3 eta);	.
EU540834	>Gh_sRNA_2dpa12	GUUUUAAGCAAAACGUCACCGUUC	24	3		At3g25870.1 (2.5); At4g11130.1 (2.5); At5g59950.2 (2.5); At5g17490.1 (3); At3g29320.1 (3); At3g52460.1 (3); At1g01180.1 (3); At1g28190.1 (3); At2g36310.1 (3); At3g59080.1 (3); At1g53130.1 (3); At1g19370.1 (3)	stigma-specific Stig1 family protein; expressed protein(3); RNA-dependent RNA polymerase; hydroxyproline-rich glycoprotein family protein; expressed protein(3); gibberellin response modulator, putative (putative member of the VHIID domain transcription factor family RGAL); aspartyl protease family protein (similarity to CND41, chloroplast nucleoid DNA binding protein); RNA and export factor-bindi…	AT5G55950.1 (e= 0.006, +/+); AT4G21230.1 (e = 0.006, +/+)	protein kinase family protein	.
EU540835	>Gh_sRNA_2dpa13	ACUCACCGUACGCAAUUAUAUGUG	24	3		At1g54960.1 (3); At1g79750.1 (3); At4g29040.1 (3)	malate oxidoreductase; NPK1-related protein kinase; 26S proteasome AAA-ATPase subunit (RPT2a) almost identical to 26S proteasome AAA-ATPase subunit RPT2a	.
EU540836	>Gh_sRNA_2dpa14	ACUACAAUAUCUAAUCUCACCGCC	24	2		At3g23240.1 (3); At1g05470.1 (3); At2g37440.1 (3); At2g37440.2 (3); At5g19020.1 (3)	endonuclease/exonuclease/phosphatase family protein (similar to inositol polyphosphate 5-phosphatase I, II)(3); pentatricopeptide (PPR) repeat-containing protein; ethylene-responsive factor 1 (ERF1)	.
EU540837	>Gh_sRNA_2dpa15	AGUGAUACGAGCCAAGGAGGUGAC	24	2		At2g35230.1 (2.5); At2g35230.2 (2.5); At4g01660.1 (2.5); At5g35160.1 (2.5 y); At5g63990.1 (2.5); At5g63990.2 (2.5); At3g42660.1 (3); At1g76580.1 (3); At2g46320.1 (3); At2g46320.2 (3); At2g46320.3 (3)	transducin family protein / WD-40 repeat family protein; mitochondrial substrate carrier family protein; mitochondrial substrate carrier family protein(2); ABC1 family protein; 3'(2'),5'-bisphosphate nucleotidase (putative inositol polyphosphate 1-phosphatase)(2); VQ motif-containing protein(2); SPL1-Related3 protein (SPL1R3); endomembrane protein 70 (putative p76)	gi|48745905 (e = 0.002, +/-)	G.raimondii cDNA	.
EU540838	>Gh_sRNA_2dpa16	ACAACUAUAGGCGGGAUUCCAAAA	24	2		TC33925 (3); TC35712 (3)	similar to LOB domain protein 16; similar to GB|AAP68321.1	.
EU540839	>Gh_sRNA_2dpa17	AAGCCCCGGACUAAGUUGGUGUCA	24	3		TC38276 (3)	similar to GB|AAP37805.1, At5g25460
EU540840	>Gh_sRNA_2dpa18	AUACAUAUUGGUGUUGCCUGAUGC	24	2		At5g61670.1 (3); At1g02890.1 (3)	AAA-type ATPase family protein; expressed protein	.
EU540841	>Gh_sRNA_2dpa19	AUCAUAUUAGGUGAACAAAUUCAA	24	4		At2g39620.1 (2.5); At1g24764.1 (3); At3g53220.1 (3); At1g54270.1 (3); At2g46375.1 (3); At4g31480.1 (3 y); At5g09730.1 (3); At5g12400.1 (3)	expressed protein(2); coatomer beta subunit (putative beta-coat protein, beta-COP); pentatricopeptide (PPR) repeat-containing protein; thioredoxin family protein; eukaryotic translation initiation factor 4A-2 / eIF-4A-2; glycosyl hydrolase family 3 protein beta-xylosidase; PHD finger transcription factor	.
EU540842	>Gh_sRNA_2dpa20	AGCCCGGUUUUAGUAACUCACACA	24	4		At1g75640.1 (2.5); At2g31650.1 (2.5)	leucine-rich repeat family protein / protein kinase family protein; trithorax 1 (ATX-1) (TRX1)(Activates Flower Homeotic Genes)	gb|AF060571.1 (e = 0.002, +/-)	G.barbadense repetitive DNA	.
EU540843	>Gh_sRNA_2dpa21	UUGUUUAAAUCCUGAAGGUUGCUC	24	2		At2g03380.1 (2); At3g05430.1 (2.5); At2g02070.1 (2.5); At4g35200.1 (2.5); At1g69770.1 (2.5); At2g13370.1 (3); At2g39580.1 (3); At5g22760.1 (3); At5g34940.1 (3); At2g36720.1 (3); At3g29000.1 (3); At4g26890.1 (3 y); At5g22580.1 (3); At1g16970.1 (3); At2g45950.1 (3); At5g20930.1 (3 y); At5g42490.1 (3); At1g24340.1 (3); At2g38440.1 (3); At3g55720.1 (3); At5g17880.1 (3 y); At5g53850.1 (3); At5g53850.3…	calcium-binding EF hand family protein (similar to calmodulin-like MSS3); chromodomain-helicase-DNA-binding family protein / CHD family protein; chromomethylase 3 (CMT3); disease resistance protein (TIR-NBS-LRR class); expressed protein(4); geranylgeranyl transferase type II beta subunit (putative RAB geranylgeranyltransferase beta subunit)(2); glycosyl hydrolase family 79 N-terminal domain-conta…	.
EU540844	>Gh_sRNA_2dpa22	AAUGCACUGUUGAUUCUAAGUAUG	24	2		At5g06350.1 (3)	expressed protein	.
EU540845	>Gh_sRNA_2dpa23	ACUCCAACACUCGAUUUGGUCGCU	24	2		At4g22920.1 (2); At1g27500.1 (2.5); At4g14550.1 (2.5); At5g42900.1 (3); At5g42900.2 (3); At4g28670.1 (3); At5g37030.1 (3); At1g44000.1 (3); At5g08600.1 (3); At5g46000.1 (3)	tRNA-splicing endonuclease positive effector-related (similarity to SEN1); protein kinase family protein; expressed protein(4); auxin-responsive AUX/IAA family protein (identical to IAA14); kinesin light chain-related; U3 ribonucleoprotein (Utp) family protein; jacalin lectin family protein (similar to myrosinase-binding protein homolog)	.
EU540846	>Gh_sRNA_2dpa24	ACAUUAGACCCAAAUCGAUAUGAU	24	2		At3g16150.1 (2); At4g32330.1 (3); At4g32330.2 (3); At1g21100.1 (3); At1g21110.1 (3); At1g21120.1 (3); At1g21130.1 (3); At1g21130.2 (3); At4g10330.1 (3); At4g11320.1 (3); At1g20510.1 (3); At1g20510.2 (3); At1g21630.1 (3)	L-asparaginase (putative L-asparagine amidohydrolase); O-methyltransferase(5); 4-coumarate-CoA ligase; glycine-rich protein; expressed protein(2); calcium-binding EF hand family protein; 4-coumarate-CoA ligase family protein; cysteine proteinase	.
EU540847	>Gh_sRNA_2dpa25	AGUGCGCUGAAACACAUUAUCCUC	24	2		At2g18390.1 (3); At1g26930.1 (3)	kelch repeat-containing F-box family protein; ADP-ribosylation factor-like protein 2 (ARL2)	.
EU540848	>Gh_sRNA_2dpa26	AAUGUGUGAAGGUGUUUCCCGACA	24	2		At5g03960.1 (2.5); At2g26230.1 (3); At3g02010.1 (3); At2g41370.1 (3)	ankyrin repeat family protein / BTB/POZ domain-containing protein; pentatricopeptide (PPR) repeat-containing protein; uricase / urate oxidase / nodulin 35; calmodulin-binding family protein	.
EU540849	>Gh_sRNA_2dpa27	ACAAUUUGUCCCCUACCUUGUUGA	24	9		At3g42200.1 (3)	hypothetical protein	.
EU540850	>Gh_sRNA_2dpa28	UAUUCAGAAAAUGCUCUAUCCACC	24	12		At4g08170.1 (2); At4g08170.2 (2); At5g67610.1 (2); At1g20710.1 (2.5); At3g43880.1 (2.5); At5g37150.1 (3); At1g20700.1 (3); At1g28020.1 (3 y); At5g18410.1 (3); At5g18410.2 (3)	expressed protein (similar to p53 inducible protein)(2); homeobox-leucine zipper family protein (similarity to homeodomain protein PALE-2)(2); hypothetical protein p97; inositol 1,3,4-trisphosphate 5/6-kinase family protein(2); tRNA-splicing endonuclease positive effector-related; expressed protein; pentatricopeptide (PPR) repeat-containing protein	.
EU540851	>Gh_sRNA_2dpa29	AAGGAACACCACUCGAGACCCCAA	24	18		At4g28350.1 (3); At2g19710.1 (3); At4g29450.1 (3); At1g61740.1 (3)	lectin protein kinase family protein; expressed protein(2); leucine-rich repeat protein kinase (putative similar to light repressible receptor protein kinase)	.
EU540852	>Gh_sRNA_2dpa30	GAUCGACCCGAUUUAAGCAACGAA	24	2		At4g07452.1 (3); At5g45250.1 (3)	disease resistance protein (TIR-NBS-LRR class); hypothetical protein	.
EU540853	>Gh_sRNA_2dpa31	GGUUGAGUGAUGAUGCCCGAAAAC	24	2		At5g12860.1 (2.5); At1g41855.1 (3); At2g44090.1 (3)	oxoglutarate/malate translocator (putative similar to 2-oxoglutarate/malate translocator precursor); hypothetical protein; expressed protein	.
EU540854	>Gh_sRNA_2dpa32	AUUUACUUUCGCUUUAUUUCGGUG	24	2		At2g35540.1 (2.5); At2g44760.1 (2.5); At5g26910.1 (2.5); At5g36670.1 (2.5); At5g36740.1 (2.5); At2g42940.1 (3); At5g50080.1 (3); At2g31750.1 (3); At4g25490.1 (3); At5g15790.2 (3)	zinc finger (C3HC4-type RING finger) family protein; expressed protein(2); DRE-binding protein (DREB1B) / CRT/CRE-binding factor 1 (CBF1) / transcriptional activator CBF1; DNA-binding family protein; DNAJ heat shock N-terminal domain-containing protein; AP2 domain-containing transcription factor; PHD finger family protein(2)	.
EU540855	>Gh_sRNA_2dpa33	UUUAGGAUGCUUAGUAUUGAGAAA	24	3		At4g01690.1 (2.5); At4g01690.2 (2.5); At1g02770.1 (3); At3g12140.1 (3); At3g12140.2 (3); At3g15605.1 (3); At5g38220.1 (3); At5g38220.2 (3); At1g36340.1 (3); At2g42330.1 (3); At3g21670.1 (3); At1g27980.1 (3); At1g73860.1 (3); At1g79280.1 (3)	protoporphyrinogen oxidase (PPOX); hypothetical protein; ubiquitin-conjugating enzyme family protein; protoporphyrinogen oxidase (PPOX); nitrate transporter (NTP3); expressed protein(3); kinesin motor protein-related (similar to kinesin-C); D111/G-patch domain-containing protein (similar to Tuftelin-interacting protein 11); expressed protein; emsy N terminus domain-containing protein; pyridoxal-d…	.
EU540856	>Gh_sRNA_2dpa34	CUGAGUUCGGGUGGAAGAUGGCCC	24	2		At4g31210.1 (1.5); At1g03910.1 (2); At2g23000.1 (2.5); At3g12240.1 (2.5); At1g10585.1 (3); At1g26580.1 (3); At1g66030.1 (3); At2g20370.1 (3); At2g22920.1 (3); At2g22920.2 (3); At4g01850.1 (3); At5g37450.1 (3 y); At2g22960.1 (3); At2g22970.1 (3); At2g22990.1 (3); At2g22990.2 (3); At2g22990.3 (3); At2g22990.4 (3); At2g22990.5 (3); At2g23010.1 (3); At2g23010.2 (3); At2g36880.1 (3); At2g46520.1 (3); …	calcineurin B-like protein 5 (CBL5); cellular apoptosis susceptibility protein (utative importin-alpha re-exporter); cinnamyl-alcohol dehydrogenase (CAD); cytochrome P450-related; DNA topoisomerase family protein (similar to DNA Topoisomerase I); exostosin family protein; expressed protein(2); expressed protein (similar to putative MYB family transcription factor); leucine-rich repeat transmembra…	.
EU540857	>Gh_sRNA_2dpa35	UGUUAAUCGCUUCGAAGAGCCGAA	24	2		At4g03340.1 (3); At5g54830.1 (3); At2g21040.1 (3); At2g30830.1 (3); At2g30840.1 (3); At5g08640.1 (3); At2g42190.1 (3)	DOMON domain-containing protein / dopamine beta-monooxygenase N-terminal domain-containing protein; 2-oxoglutarate-dependent dioxygenase (putative similar to 2A6, tomato ethylene synthesis regulatory protein E8)(2); expressed protein; flavonol synthase 1 (FLS1); glycosyltransferase family 14 protein / core-2/I-branching enzyme family protein; C2 domain-containing protein	.
EU540858	>Gh_sRNA_2dpa36	AAUGUCAAGAGAGGAGACUGGAGA	24	2		At1g80310.1 (2.5); At2g41820.1 (2.5 y); At3g58730.1 (3); At1g21850.1 (3); At2g37280.1 (3); At5g47020.1 (3); At3g63140.1 (3); At1g30080.1 (3); At1g41830.1 (3); At3g59500.1 (3); At4g09990.1 (3); At5g42520.1 (3)	mRNA-binding protein; vacuolar ATP synthase subunit D (VATD); leucine-rich repeat transmembrane protein kinase; expressed protein(3); ABC transporter family protein; glycine-rich protein; integral membrane HRF1 family protein; glycosyl hydrolase family 17 protein (similar to beta-1,3-glucanase precursor); expressed protein; multi-copper oxidase type I family protein (similar to pollen-specific BP…	gi|109825845 (e= 1e-04, +/-); gi|109827882 (e= 1e-04, +/+); gi|48750774 (e = 1e-04, +/+)	G.hirsutum cDNA; G.raimondii cDNA	.
EU540859	>Gh_sRNA_2dpa37	AUAAACUCUAGACCGAAAUUGUAA	24	2		At1g67990.1 (2); At5g06350.1 (2); At3g09090.1 (2.5); At1g49430.1 (3); At2g25320.1 (3); At5g08100.2 (3); At5g56860.1 (3); At3g19760.1 (3); At5g21080.1 (3)	zinc finger (GATA type) family protein; L-asparaginase / L-asparagine amidohydrolase; expressed protein(2); meprin and TRAF homology domain-containing protein / MATH domain-containing protein; defective in exine formation protein (DEX1); caffeoyl-CoA 3-O-methyltransferase; long-chain-fatty-acid-CoA ligase / long-chain acyl-CoA synthetase; eukaryotic translation initiation factor 4A (putative eIF-…	.
EU540860	>Gh_sRNA_2dpa38	AACCUGCAUCUCCACCUUAUUAUU	24	8		TC31880 (2.5); TC40987 (3); TC39141 (3)	similar to DNA binding zinc finger protein (Pspzf) (Fragment); weakly similar to UP|Q9LPJ0; weakly similar to Cyclin-like protein	ref|NM_011146.2 (e = 0.002, +/+)	peroxisome proliferator activated receptor	.
EU540861	>Gh_sRNA_2dpa39	AAACCCAGCCUAGAUGAGAAGUGC	24	1		At5g44700.1 (2.5 y); At3g53670.1 (3)	expressed protein; leucine-rich repeat transmembrane protein kinase	.
EU540862	>Gh_sRNA_2dpa40	CCAGUACCUUAGGGCACGUUCCUC	24	1		At5g45360.1 (3)	F-box family protein (similar to SKP1 interacting partner 2 (SKIP2))	.
EU540863	>Gh_sRNA_2dpa41	CCAAAAUGUGGUUGGUAAUUGAAU	24	1		At5g20760.1 (2); At3g51870.1 (2.5); At5g65620.1 (2.5); At1g79090.1 (3); At1g79090.2 (3); At5g13710.1 (3)	hypothetical protein; expressed protein(2); mitochondrial substrate carrier family protein peroxisomal Ca-dependent solute carrier; peptidase M3 family protein / thimet oligopeptidase family protein; sterol 24-C-methyltransferase	.
EU540864	>Gh_sRNA_2dpa42	AUUAAAACCUAGCCACUGCAGAGA	24	1		At3g61530.1 (1.5); At3g61530.2 (1.5); At1g55880.1 (3); At1g55880.2 (3); At3g16920.1 (3)	ketopantoate hydroxymethyltransferase family protein (similar to 3-methyl-2-oxobutanoate hydroxymethyltransferase)(2); pyridoxal-5'-phosphate-dependent enzyme, beta family protein (similar to Cysteine synthase)(2); glycoside hydrolase family 19 protein	.
EU540865	>Gh_sRNA_2dpa43	AAGGUGUCUGUUUCUAUUAAAAGG	24	1		At5g59750.1 (1.5); At3g17860.1 (2); At1g74210.1 (2); At2g35150.1 (2); At4g20740.1 (2.5); At1g22985.1 (3); At1g71780.1 (3); At5g58570.1 (3); At3g20230.1 (3); At4g02140.1 (3); At1g53300.1 (3); At5g62650.1 (3)	pentatricopeptide (PPR) repeat-containing protein; AP2 domain-containing transcription factor; phosphate-responsive 1 family protein (similar to phi-1 (phosphate-induced gene); glycerophosphoryl diester phosphodiesterase family protein; expressed protein(4); riboflavin biosynthesis protein (putative ribA); thioredoxin family protein	.
EU540866	>Gh_sRNA_2dpa44	AACCCCACAAUAUGGUGCAAGAAA	24	1		At1g11180.1 (3); At5g06580.1 (3 y)	secretory carrier membrane protein (SCAMP) family protein; FAD linked oxidase family protein	.
EU540867	>Gh_sRNA_2dpa45	AUACAAAUGCUCUAGAUAUUCAAC	24	1		At5g40510.1 (2); At1g49250.1 (3); At5g40560.1 (3); At1g63880.1 (3 y); At1g13630.1 (3)	disease resistance protein (TIR-NBS-LRR class); pentatricopeptide (PPR) repeat-containing protein; ATP dependent DNA ligase family protein; expressed protein; DegP protease (similarity to DegP2 protease)	.
EU540868	>Gh_sRNA_2dpa46	UCAGAACGAGAUAUGGUCACACAC	24	1		At4g31570.1 (3); At2g29340.2 (3); At2g24100.1 (3); At2g44970.1 (3)	expressed protein(2); lipase-related; short-chain dehydrogenase/reductase (SDR) family protein	.
EU540869	>Gh_sRNA_2dpa47	UUAAAUAACUGGUGCUGUCUAACU	24	1		At2g31660.1 (3 ); At1g79090.1 (3); At1g79090.2 (3); At2g04340.1 (3); At2g19900.1 (3); At4g17080.1 (3)	MORN (Membrane Occupation and Recognition Nexus) repeat-containing protein /phosphatidylinositol-4-phosphate 5-kinase-related; malate oxidoreductase (putative similar to NADP-dependent malic enzyme); expressed protein(3); importin beta-2 subunit family protein (similar to D-Importin 7/RanBP7)	.
EU540870	>Gh_sRNA_2dpa48	AUGCCAAUUUGAGGAACAUAGUCA	24	1		At5g28810.1 (2); At5g45570.1 (2); At1g70260.1 (3); At5g52850.1 (3); At5g09350.1 (3); At5g44700.1 (3); At1g04120.1 (3); At1g15730.1 (3); At1g80480.1 (3); At3g05360.1 (3); At3g28030.1 (3); At4g00440.1 (3)	disease resistance family protein / LRR family protein; PRLI-interacting factor L(2); hypothetical protein; Ulp1 protease family protein(2); phosphatidylinositol 4-kinase; leucine-rich repeat transmembrane protein kinase; pentatricopeptide (PPR) repeat-containing protein; ABC transporter family protein (Strong similarity to MRP-like ABC transporterm, canalicular multi-drug resistance protein); no…	.
EU540871	>Gh_sRNA_2dpa49	CGGUUACGAGAUAGGGGUGUUACA	24	1		At1g10140.1 (1.5); At1g78760.1 (2.5); At5g57620.1 (2.5); At5g24990.1 (2.5); At1g66300.1 (3); At4g15400.1 (3)	myb family transcription factor (MYB36); F-box family protein(2); transferase family protein (similar to deacetylvindoline 4-O-acetyltransferase); expressed protein(2)	.
EU540872	>Gh_sRNA_2dpa50	AAAAGAUGCCUAUGACUAACUGAA	24	1		At5g51530.1 (3)	ubiquitin carboxyl-terminal hydrolase-related	.
EU540873	>Gh_sRNA_2dpa51	AUUGCAAUUGCCGAGGAUACCCCU	24	1		At3g29330.1 (3); At1g56620.1 (3)	pectinesterase inhibitor domain-containing protein; expressed protein	.
EU540874	>Gh_sRNA_2dpa52	AAAUUGUUAUAGACCCCUAUCAUC	24	1		CO077675 (2.5)	Annotation not available	.
EU540875	>Gh_sRNA_2dpa53	AGAAUCAGCCAUGGUGAGAUGGAA	24	1		At2g20110.1 (2.5); At2g20110.2 (2.5); At4g29730.1 (2.5); At4g14110.1 (2.5); At1g04180.1 (2.5); At3g57830.1 (3 y); At3g18550.1 (3); At5g17160.1 (3); At3g44160.1 (3); At5g48590.1 (3); At1g30570.1 (3 y); At3g02060.1 (3); At3g60370.1 (3); At5g09410.1 (3)	flavin-containing monooxygenase family protein / FMO family protein; immunophilin / FKBP-type peptidyl-prolyl cis-trans isomerase family protein; leucine-rich repeat transmembrane protein kinase; expressed protein(2); protein kinase family protein; COP9 signalosome subunit; tesmin/TSO1-like CXC domain-containing protein(2); DEAD/DEAH box helicase (putative similar to C-terminal half of transcript…	.
EU540876	>Gh_sRNA_2dpa54	UGUUGACCUCCCGAAUUUGGUGAA	24	1		At5g35980.1 (2.5); At1g63940.1 (3); At1g63940.2 (3); At1g63940.3 (3); At1g63940.4 (3); At1g78860.1 (3); At2g04030.1 (3); At2g04030.2 (3); At3g01540.1 (3); At3g01540.2 (3); At3g01540.3 (3); At5g64100.1 (3)	DEAD box RNA helicase (DRH1)(2); monodehydroascorbate reductase(4); heat shock protein; peroxidase, curculin-like (mannose-binding) lectin family protein; protein kinase family protein; heat shock protein	.
EU540877	>Gh_sRNA_2dpa55	UUAACAAUAAUUAGACCUGGAAGC	24	1		At2g36000.1 (2.5); At2g36000.2 (2.5); At1g54830.3 (3); At3g55270.1 (3); At5g51620.1 (3); At5g51620.2 (3); At5g55940.1 (3); At1g66110.1 (3)	MAP kinase phosphatase (MKP1); mitochondrial transcription termination factor-related / mTERF-related(2); hypothetical protein; expressed protein(3); CCAAT-box binding transcription factor Hap5a (putative similar to heme activated protein)	.
EU540878	>Gh_sRNA_2dpa56	GGCCAUCAAGAGUGCCUUCGAGAG	24	1		At4g15560.1 (3); At3g44770.1 (3); At1g03060.1 (3); At2g21520.1 (3); At3g56650.1 (3); At5g53380.1 (3); At2g28900.1 (3); At5g09460.1 (3)	SEC14 cytosolic factor (putative / phosphoglyceride transfer protein); expressed protein; hypothetical protein(2); WD-40 repeat family protein / beige-related (similar to BEIGE, lysosomal trafficking regulator); thylakoid lumenal 20 kDa protein; 1-deoxy-D-xylulose 5-phosphate synthase; mitochondrial import inner membrane translocase subunit Tim17/Tim22/Tim23 family protein	.
EU540879	>Gh_sRNA_2dpa57	GAUGCCGUCAAUGACAGAGGUGAC	24	1		At2g33170.1 (2.5); At5g59980.1 (2.5); At3g55620.1 (3); At4g14740.1 (3); At4g14740.2 (3); At1g14740.1 (3); At1g63140.1 (3); At1g63140.2 (3); At1g34640.1 (3); At5g10370.1 (3)	leucine-rich repeat transmembrane protein kinase (putative similar to receptor protein kinase); expressed protein(4); helicase domain-containing protein / IBR domain-containing protein / zinc finger protein-related (similar to RNA-dependent ATPase/helicase Cdc28p); O-methyltransferase; RNase P subunit p30 family protein; eukaryotic translation initiation factor 6	.
EU540880	>Gh_sRNA_2dpa58	UUUUUAUGUGCUUAAAUCGAUGGA	24	1		At3g27100.1 (2.5); At3g16940.1 (2.5); At2g42180.1 (2.5); At5g11460.1 (2.5); At3g53970.2 (3); At2g23610.1 (3); At1g69740.1 (3)	porphobilinogen synthase (putative delta-aminolevulinic acid dehydratase); esterase (putative similar to ethylene-induced esterase); proteasome inhibitor-related (similar to PI31 subunit (hPI31)); calmodulin-binding protein (similar to anther ethylene-upregulated protein ER1); senescence-associated protein-related; expressed protein(2)	.
EU540881	>Gh_sRNA_2dpa59	AUUAAAACGUAGCCUAAGAUAAAC	24	1		At1g31790.1 (2.5); At4g12790.1 (3); At4g12790.2 (3); At2g41830.1 (3); At3g11964.1 (3)	S1 RNA-binding domain-containing protein (similar to rRNA biogenesis protein RRP5); pentatricopeptide (PPR) repeat-containing protein; ATP-binding family protein(2); cyclin-related	.
EU540882	>Gh_sRNA_2dpa60	AUCCCACUUUUGGUCAAGAACAAG	24	1		At1g06490.1 (3); At2g43800.1 (3); At4g19040.1 (3); At1g55560.1 (3)	formin homology 2 domain-containing protein / FH2 domain-containing protein; glycosyl transferase family 48 protein; multi-copper oxidase type I family protein (similar to pollen-specific BP10 protein); pleckstrin homology (PH) domain-containing protein / lipid-binding START domain-containing protein	.
EU540883	>Gh_sRNA_2dpa61	CCACAAUCCUUGACUCAAAAUGGU	24	1		At3g07290.1 (2.5); At4g21170.1 (2.5); At5g65820.1 (2.5); At1g79350.1 (2.5); At2g06000.1 (3); At2g06000.2 (3); At3g09060.1 (3); At3g54440.1 (3); At5g37400.1 (3); At5g63910.1 (3); At1g52280.1 (3); At3g10630.1 (3); At3g48000.1 (3); At5g15280.1 (3); At5g40640.1 (3); At3g47560.2 (3)	aldehyde dehydrogenase (ALDH2); DNA-binding protein; esterase/lipase/thioesterase family protein; expressed protein(2); glycoside hydrolase family 2 protein (similar to beta-galactosidase (lactase)); glycosyl transferase family 1 protein; mannosyltransferase; hypothetical protein; pentatricopeptide (PPR) repeat-containing protein(7); Ras-related GTP-binding protein (putative similar to RAB7D)	.
EU540884	>Gh_sRNA_2dpa62	ACAAUAAGUCCCCUACCGGGUGGA	24	1		TC31584 (2.5)	Similarity to bactericidal permeability-increasing protein	.
EU540885	>Gh_sRNA_2dpa63	UGUCGAGAAAGAUGAGCCCAGAAU	24	1		At2g33770.1 (2); At5g63460.1 (2); At5g63460.2 (2); At2g31530.1 (2.5); At2g46610.1 (2.5 ); At5g24860.1 (2.5); At2g38720.1 (3); At1g03790.1 (3); At1g48090.1 (3); At1g48090.2 (3)	microtubule associated protein (MAP65/ASE1) family protein; SAP domain-containing protein(2); arginine/serine-rich splicing factor; C2 domain-containing protein(2); secY family protein; expressed protein; ubiquitin-conjugating enzyme family protein; zinc finger (CCCH-type) family protein	.
EU540886	>Gh_sRNA_2dpa64	GUAACCUAAGGUAAACAAAAGUGA	24	1		At5g01880.1 (2.5); At1g66350.1 (2.5); At5g51810.1 (3 y); At1g17145.1 (3); At3g15940.1 (3); At5g22500.1 (3)	expressed protein; acyl CoA reductase (putative male-sterility protein); zinc finger (C3HC4-type RING finger) family protein; glycosyl transferase family 1 protein; gibberellin regulatory protein; gibberellin 20-oxidase	gi|78328765 (e= 0.007, +/+)	G.hirsutum cDNA
EU540887	>Gh_sRNA_2dpa65	GGCAUAUGAUAGUGGUUUAGUGAA	24	1		At1g55560.1 (2.5); At5g12400.1 (2.5); At5g39420.1 (2.5)	protein kinase family protein; multi-copper oxidase type I family protein (similar to pollen-specific BP10 protein); PHD finger transcription factor	.
EU540888	>Gh_sRNA_2dpa66	AUCUCUUUGGGAUAAUAUCCGUUC	24	1		At5g25960.1 (2); At5g66300.1 (2.5); At1g53100.1 (2.5); At5g14420.1 (3); At5g14420.2 (3); At5g14420.3 (3); At5g14420.4 (3); At1g17580.1 (3); At3g52100.1 (3); At2g24870.1 (3); At2g24880.1 (3); At2g37460.1 (3); At5g44700.1 (3); At5g48550.1 (3); At2g26800.1 (3); At2g26800.2 (3); At2g26800.3 (3); At2g43330.1 (3); At4g13060.1 (3); At4g38600.1 (3); At4g38600.2 (3); At1g05880.1 (3); At4g25070.1 (3)	copine-related(4); expressed protein; expressed protein expression supported by MPSS; F-box family protein-related(2); glycosyltransferase family 14 protein / core-2/I-branching enzyme family protein; HECT-domain-containing protein / ubiquitin-transferase family protein(2); hydroxymethylglutaryl-CoA lyase (putative 3-hydroxy-3-methylglutarate-CoA lyase, HMG-CoA lyase(6); hypothetical protein; leu…	.
EU540889	>Gh_sRNA_2dpa67	UGAAGCCUUUGUCGUGUUGAUGGA	24	1		At4g30970.1 (2); At5g16520.1 (3); At1g19630.1 (3); At5g05880.1 (3); At5g05890.1 (3); At5g05860.1 (3); At2g29250.1 (3); At4g10380.1 (3); At2g46780.1 (3); At3g13470.1 (3); At4g08470.1 (3); At2g19450.1 (3); At4g24670.1 (3); At4g24670.2 (3); At5g23530.1 (3)	hypothetical protein; mitogen-activated protein kinase; alliinase family protein(2); chaperonin (putative similar RuBisCO subunit binding-protein); cytochrome P450 family protein (similar to P450 90A10; diacylglycerol O-acyltransferase / acyl CoA:diacylglycerol acyltransferase (DGAT); expressed protein(2); major intrinsic family protein / MIP family protein; UDP-glucoronosyl/UDP-glucosyl transfer…	.
EU540890	>Gh_sRNA_2dpa68	AAGUGGUGCUAGUACUUCAAAACC	24	1		At1g02910.1 (3 y); At3g49380.1 (3); At4g20230.1 (3)	terpene synthase/cyclase family protein vetispiradiene synthase; tetratricopeptide repeat (TPR)-containing protein; calmodulin-binding family protein	.
EU540891	>Gh_sRNA_2dpa69	GAGUCCAAGGCGGAUCGAGACAAC	24	1		At5g61180.1 (3); At2g47160.1 (3); At3g20530.1 (3)	protein kinase family protein; hypothetical protein; anion exchange family protein	.
EU540892	>Gh_sRNA_2dpa70	GGGUAAGACUUUUUUAACUUGAGC	24	1		At1g66235.1 (2); At1g71220.1 (2.5); At1g51200.1 (2.5); At3g47740.1 (2.5); At5g15280.1 (2.5); At4g16890.1 (3 y); At1g15320.1 (3); At1g23500.1 (3); At1g79000.1 (3); At1g79990.1 (3); At4g02030.1 (3); At3g02350.1 (3); At3g61850.2 (3)	glycosyl transferase family 8 protein; expressed protein expression supported by MPSS; UDP-glucose:glycoprotein glucosyltransferase; expressed protein; pentatricopeptide (PPR) repeat-containing protein; coatomer protein complex, subunit beta 2 (beta prime); GDSL-motif lipase (putative similar to family II lipase EXL6); hypothetical protein; ABC transporter family protein ATP binding cassette tran…	.
EU540893	>Gh_sRNA_2dpa71	AUAACAUAGGGACCACUUAGAGAA	24	1		At1g16410.1 (3); At2g27210.1 (3); At1g22860.1 (3); At4g21160.1 (3); At4g21160.2 (3); At4g21160.3 (3); At4g21160.4 (3)	zinc finger and C2 domain protein (ZAC)(4); cytochrome P450; TGF beta receptor associated protein-related; kelch repeat-containing serine/threonine phosphoesterase family protein (similar to Serine/threonine protein phosphatase PP1 isozyme 2)	.
EU540894	>Gh_sRNA_2dpa72	CGUACGAGGUCCCCUCACUGGUGG	24	1		None	None	.
EU540895	>Gh_sRNA_2dpa73	GAAAUAUGGGUAUGCCUUCGAGGC	24	1	• ath-miR861-3p : 2-19 • score: 129.8 • evalue: 0.11 • UserSeq 1 GAAAUAUGGGUAUGCCUUCGAGGC 24 • |||| |||| |||| ||| • ath-miR861-3p 1 GAUGGAUAUGUCUUCAAGGAC 21 "	At5g02100.1 (3)	oxysterol-binding family protein	.
EU540896	>Gh_sRNA_2dpa74	AAUCCGAUCUAGAAUAUGACCUAA	24	1		At5g15820.1 (2.5); At1g13600.1 (3); At5g14980.1 (3); At2g34030.1 (3); At4g17840.1 (3)	expressed protein; esterase/lipase/thioesterase family protein; calcium-binding EF hand family protein; zinc finger (C3HC4-type RING finger) family protein; bZIP transcription factor family protein	.
EU540897	>Gh_sRNA_2dpa75	AUAGUGUGUCCAAAAAUUAGGUAG	24	1		At3g60600.1 (2); At5g50760.1 (3); At1g67650.1 (3); At5g43380.2 (3)	vesicle-associated membrane protein (VAMP); serine/threonine protein phosphatase PP1 isozyme 7 (TOPP7); auxin-responsive family protein (similar to auxin-induced protein TGSAUR22); expressed protein	.
EU540898	>Gh_sRNA_2dpa76	AACAUCCUCCAAGGUAACCGUGCA	24	1		At1g44880.1 (2.5); At2g10350.1 (2.5); At3g42530.1 (2.5); At4g03970.1 (2.5); At1g22980.1 (2.5); At5g22060.1 (3); At1g22970.1 (3); At2g28600.1 (3 y)	expressed protein(3); Ulp1 protease family protein(4); DNAJ heat shock protein	.
EU540899	>Gh_sRNA_2dpa77	AAAGCGACAACGAGGCUCAAGUGC	24	1		At4g37480.1 (2.5); At3g60540.1 (2.5); At3g60540.2 (2.5); At1g20890.1 (3); At2g33620.2 (3); At2g44190.1 (3); At3g60250.1 (3); At4g24800.1 (3)	casein kinase II beta chain (putative (CKB3) similar to casein kinase II beta-3 chain (CK II)); sec61beta family protein (similar to Protein transport protein SEC61 beta 1 subunit)(2); DNA-binding family protein / AT-hook protein 1 (AHP1); DNAJ heat shock N-terminal domain-containing protein; MA3 domain-containing protein (similar to programmed cell death 4 protein); expressed protein Location of…	.
EU540900	>Gh_sRNA_2dpa78	UUGAAAGUGUUGCACCAUAUUAAG	24	1		At1g05680.1 (2); At1g05670.1 (2.5 y); At3g01670.1 (2.5); At4g03560.1 (3); At1g34370.1 (3); At1g34370.2 (3); At1g15130.1 (3); At1g30010.1 (3 y); At2g03780.1 (3); At5g28550.1 (3); At5g61900.1 (3); At5g61900.3 (3); At4g23710.1 (3); At2g29525.1 (3); At2g29525.2 (3)	translin family protein; expressed protein(3); two-pore calcium channel (TPC1); vacuolar ATP synthase subunit G 2 (VATG2); copine BONZAI1 (BON1)(2); UDP-glucoronosyl/UDP-glucosyl transferase family protein(2); hydroxyproline-rich glycoprotein family protein; intron maturase type II family protein (similar to Group II intron-encoded protein ltrA); hypothetical protein; zinc finger (C2H2 type) fami…	.
EU540901	>Gh_sRNA_2dpa79	AUAUGAACUUUGAUCCAAUGUGUA	24	1		At2g16130.1 (2); At3g18700.1 (2.5); At1g08260.1 (3); At5g53570.1 (3); At3g58260.1 (3); At4g11830.1 (3); At4g11830.2 (3); At5g06580.1 (3); At5g46240.1 (3); At1g52160.1 (3); At2g13100.1 (3); At3g24190.1 (3 y); At4g18920.1 (3)	expressed protein; metallo-beta-lactamase family protein; inward rectifying potassium channel (KAT1); mannitol transporter; glycerol-3-phosphate transporter; hypothetical protein; phospholipase D gamma 2 / PLD gamma 2 (PLDGAMMA2)(2); ABC1 family protein; meprin and TRAF homology domain-containing protein / MATH domain-containing protein (similar to ubiquitin-specific protease 12); DNA-directed DN…	.
EU540902	>Gh_sRNA_2dpa80	AAUAAUUUAACGAGAUUCAGACCA	24	1		At5g55940.1 (2.5); At4g06599.1 (2.5); At5g04370.1 (2.5); At5g17060.1 (3); At2g19650.1 (3); At5g49980.1 (3); At1g21170.1 (3); At1g29530.1 (3); At3g51730.1 (3)	S-adenosyl-L-methionine:carboxyl methyltransferase family protein; DC1 domain-containing protein; transport inhibitor response protein (putative E3 ubiquitin ligase SCF complex F-box subunit); expressed protein(3); saposin B domain-containing protein; ADP-ribosylation factor; ubiquitin family protein	.
EU540903	>Gh_sRNA_2dpa81	ACAGCCGGAGUAUGAUGCACUAAU	24	1		At4g25850.1 (2); At4g21710.1 (3); At3g02340.1 (3)	zinc finger (C3HC4-type RING finger) family protein; oxysterol-binding family protein; DNA-directed RNA polymerase II 135 kDa polypeptide / RNA polymerase II subunit 2 (RPB135) (RPB2) (RP140)	.
EU540904	>Gh_sRNA_2dpa82	UCGGGUGAUGUAGAUGGUGAGAAC	24	1		At1g19835.1 (2.5); At1g36763.1 (2.5); At3g27980.1 (2.5); At4g03930.1 (2.5); At5g16910.1 (2.5 y); At1g30260.1 (2.5); At3g19300.1 (2.5 y); At4g15240.1 (2.5); At1g45243.1 (3 y); At1g02680.1 (3); At2g25790.1 (3 y); At3g45260.1 (3); At1g11590.1 (3); At1g40390.1 (3); At1g41650.1 (3); At1g75170.1 (3); At2g06914.1 (3); At2g42710.1 (3); At4g05636.1 (3); At5g65200.1 (3); At1g10280.1 (3); At1g27210.1 (3); A…	amino acid permease (putative (AUX1))(2); armadillo/beta-catenin repeat family protein / U-box domain-containing protein; cellulose synthase family protein (similar to cellulose synthase catalytic subunit); choline transporter-related; DC1 domain-containing protein; expressed protein(4); hypothetical protein(5); leucine-rich repeat transmembrane protein kinase; pectin methylesterase (putative sim…	.
EU540905	>Gh_sRNA_2dpa83	UGAUCGAUCAGGCUGGCACAUGGG	24	1		At1g15860.1 (2.5)	expressed protein	.
EU540906	>Gh_sRNA_2dpa84	AUUUCUCGGGACUUUGACGGUUGC	24	1		At4g03300.1 (2.5 y); At1g09010.1 (2.5); At2g22180.1 (2.5); At1g25886.1 (3 y); At1g27780.1 (3 y); At1g34740.1 (3 y); At2g14770.1 (3 y); At2g14770.2 (3 y); At3g43390.1 (3); At3g51990.1 (3); At4g05280.1 (3 y); At4g36140.1 (3); At5g34970.1 (3); At5g36860.1 (3 y); At3g24390.1 (3 y); At5g60920.1 (3); At1g71350.1 (3); At2g36360.1 (3); At3g14740.1 (3); At3g14740.2 (3); At3g27540.1 (3); At5g62020.1 (3); A…	disease resistance protein (TIR-NBS-LRR class); eukaryotic translation initiation factor SUI1 family protein; glycoside hydrolase family 2 protein; glycosyl transferase family 17 protein; heat shock factor protein, putative (HSF6) / heat shock transcription factor; hydroxyproline-rich glycoprotein family protein; hypothetical protein; hypothetical protein(3); kelch repeat-containing protein; PHD …	.
EU540907	>Gh_sRNA_2dpa85	AAUAUCUGGUUAUUCCGUCACUCA	24	1		At3g27250.1 (2.5); At2g23270.1 (3); At3g42730.1 (3)	expressed protein(2); Ulp1 protease family protein	.
EU540908	>Gh_sRNA_2dpa86	ACAACUUAUUGGAUGCCUAAAGAA	24	1		At3g47270.1 (3)	hypothetical protein	.
EU540909	>Gh_sRNA_2dpa87	GGUGGUCCCUUACUAGAGAUGAG	23	2		At5g25820.1 (2); At1g29920.1 (3); At1g29930.1 (3)	chlorophyll A-B binding protein 2, chloroplast / LHCII type I CAB-2 / CAB-140 (CAB2B); exostosin family protein; chlorophyll A-B binding protein 165/180, chloroplast / LHCII type I CAB-165/180	.
EU540910	>Gh_sRNA_2dpa88	CUCUGUGAAUAUCCAUGCCCAAA	23	2		At2g19380.1 (3); At3g04840.1 (3); At3g20780.1 (3)	40S ribosomal protein S3A (RPS3aA); topoisomerase 6 subunit B (TOP6B); RNA recognition motif (RRM)-containing protein (similar to UBP1 interacting protein 1a)	.
EU540911	>Gh_sRNA_2dpa89	AUUUUGAGUGGUACCCAAUUAAC	23	2		At5g41740.1 (2.5); At5g41750.1 (2.5); At5g41750.2 (2.5); At2g38040.1 (3); At2g38040.2 (3); At1g33600.1 (3); At1g69790.1 (3); At5g45240.1 (3)	disease resistance protein (TIR-NBS-LRR class)(4); protein kinase (putative similar to protein kinase APK1A); acetyl co-enzyme A carboxylase carboxyltransferase alpha subunit family(2); leucine-rich repeat family protein	.
EU540912	>Gh_sRNA_2dpa90	AACUUACUUGGUACCUGAUUAAU	23	2		At1g19100.1 (3)	ATP-binding region, ATPase-like domain-containing protein-related	.
EU540913	>Gh_sRNA_2dpa91	GGAUUUAUGUGUCUCGAGAUGAA	23	2		At1g32770.1 (2); At1g71300.1 (2.5); At5g06210.1 (2.5); At5g67440.1 (2.5); At3g06860.1 (3); At5g66910.1 (3 y); At1g63190.1 (3); At2g06960.1 (3); At2g23200.1 (3)	protein kinase family protein; phototropic-responsive NPH3 family protein; oxidoreductase, 2OG-Fe(II) oxygenase family protein (similar to ripening protein E8); fatty acid multifunctional protein (MFP2); hypothetical protein; disease resistance protein (CC-NBS-LRR class); RNA-binding protein; no apical meristem (NAM) family protein (similar to OsNAC7 protein); Vps52/Sac2 family protein (similar t…	.
EU540914	>Gh_sRNA_2dpa92	GAUUACACAUGACCUUGGUUCCC	23	1		At1g45110.1 (2.5); At1g15590.1 (2.5); At3g61790.1 (3)	hypothetical protein; tetrapyrrole methylase family protein; seven in absentia (SINA) family protein	.
EU540915	>Gh_sRNA_2dpa93	AAUUUACAAUAUGGUGCAAGAAA	23	1		At1g49300.1 (2); At5g27970.1 (3); At2g13810.1 (3); At1g02405.1 (3); At5g22690.1 (3)	disease resistance protein (TIR-NBS-LRR class); proline-rich family protein; expressed protein; Ras-related GTP-binding protein; aminotransferase class I and II family protein	.
EU540916	>Gh_sRNA_2dpa94	AAUGCCUUAGAGAACUUCUAGAA	23	1		At3g09620.1 (3); At4g26430.1 (3)	DEAD/DEAH box helicase (putative similar to RNA helicase); COP9 signalosome subunit 6 / CSN subunit 6 (CSN6B)	.
EU540917	>Gh_sRNA_2dpa95	CCAAAUGCUCUUGUAAUUAAAGU	23	1		At4g23210.2 (2.5); At1g69935.1 (3); At1g72990.1 (3); At2g45420.1 (3); At4g19240.1 (3)	glycosyl hydrolase family 35 protein (similar to beta-galactosidase); expressed protein; LOB domain protein 18 / lateral organ boundaries domain protein 18 (LBD18) (identical to LOB DOMAIN 18); protein kinase family protein; expressed protein	.
EU540918	>Gh_sRNA_2dpa96	GAGACGUAUACAUUAACGGUGCA	23	1		At3g11660.1 (3); At1g53590.1 (3); At2g28600.1 (3)	expressed protein; C2 domain-containing protein; harpin-induced family protein / HIN1 family protein / harpin-responsive family protein	.
EU540919	>Gh_sRNA_2dpa97	AAGCCUAAAGUGACUACAAAUAG	23	1		None.	None.	.
EU540920	>Gh_sRNA_2dpa98	CCCGUGGAAGAAAUUGUGUUAGC	23	1		At4g20740.1 (2); At4g03010.1 (2); At3g05670.1 (2.5); At1g33280.1 (3); At2g19110.1 (3); At2g29870.1 (3); At4g15080.1 (3); At1g77470.1 (3); At5g49470.2 (3)	ATPase E1-E2 type family protein / haloacid dehalogenase-like hydrolase family protein / heavy-metal-associated domain-containing protein (similar to cadmium efflux pump protein); replication factor C 36 kDA; leucine-rich repeat family protein; major intrinsic family protein / MIP family protein; pentatricopeptide (PPR) repeat-containing protein; PHD finger family protein; zinc finger (DHHC type)…	.
EU540921	>Gh_sRNA_2dpa99	AAGUCCCGAAGGGCAAUUGUGUC	23	1		BQ411807 (3); CO129442 (3)	Annotation not available(2)	.
EU540922	>Gh_sRNA_2dpa100	AUGCAGAAGUGAUUCCAAGUAUG	23	1		At2g28290.1 (2); At2g28290.2 (2); At1g09960.1 (2); At5g49110.1 (2.5); At5g46380.1 (2.5); At1g31180.1 (2.5); At5g14200.1 (2.5); At1g16900.1 (3); At3g03320.1 (3); At1g71140.1 (3); At3g17690.1 (3); At3g57170.1 (3); At4g25660.1 (3); At4g25680.1 (3); At1g21940.1 (3); At3g01890.1 (3 )	hypothetical protein(2); N-acetylglucosaminyl transferase component family protein / Gpi1 family protein; expressed protein(3); MATE efflux family protein (similar to ripening regulated protein DDTFR18); chromatin remodeling protein (putative (SYD) similar to transcriptional activator HBRM)(2); sucrose transporter / sucrose-proton symporter (SUT4); 3-isopropylmalate dehydrogenase, chloroplast(2);…	AT1G78610.1 (e= 0.006,+/-)	mechanosensitive ion channel domain-containing protein	.
EU540923	>Gh_sRNA_2dpa101	AUACAAGCGGUGCGAAUAGAAAA	23	1		At3g11420.1 (2); At4g15290.1 (3); At2g37310.1 (3); At5g28463.1 (3)	cellulose synthase family protein; pentatricopeptide (PPR) repeat-containing protein; fringe-related protein; hypothetical protein	.
EU540924	>Gh_sRNA_2dpa102	ACGUGUUGACUGCAUGUAGGAGG	23	1		TC30373 (3)	Annotation not available	.
EU540925	>Gh_sRNA_2dpa103	ACUAGAUCAAAGCUCACAAGGGA	23	1		At5g06180.1 (2); At5g06180.2 (2); At3g27700.1 (2.5 y); At1g23860.1 (3 y); At1g23860.2 (3 y); At3g04660.1 (3); At3g12950.1 (3); At4g09870.1 (3); At5g15360.1 (3); At5g10745.1 (3)	splicing factor RSZp21 (RSZP21) / 9G8-like SR protein (SRZ21)(2); expressed protein(4); RNA recognition motif (RRM)-containing protein; F-box family protein(2); hypothetical protein	.
EU540926	>Gh_sRNA_2dpa104	GAGCCAAAAUGAGAUAGAUAAGC	23	1		At4g16215.1 (2 5); At2g04060.1 (2.5); At1g29030.1 (3); At1g65985.1 (3); At4g25520.1 (3); At5g04360.1 (3); At2g43560.1 (3); At3g09950.1 (3); At3g13320.1 (3); At3g23750.1 (3); At5g37890.1 (3); At1g40390.1 (3); At1g67210.1 (3); At1g67210.2 (3); At3g62240.1 (3); At5g02500.1 (3)	proline-rich spliceosome-associated (PSP) family protein / zinc knuckle (CCHC-type) family protein(2); zinc finger (C2H2 type) family protein; hypothetical protein expression supported by MPSS; beta-galactosidase, putative / lactase; apoptosis inhibitory 5 (API5) family protein; transcriptional co-regulator family protein; expressed protein(2); heat shock cognate 70 kDa protein 1 (HSC70-1) (HSP70…	gb|AY632360.1 (e= 0.009, +/-)	G.hirsutum BAC 106I22 DNA	.
EU540927	>Gh_sRNA_2dpa105	UCGCGUCUGCCUGGGUGUCACGC	23	1		At4g23210.1 (3); At4g23210.2 (3); At1g15820.1 (3)	chlorophyll A-B binding protein, chloroplast (LHCB6); protein kinase family protein(2)	cpp|17917 (e =9e-05, +/+); AT3G41979.1 (e= 0.006, +/+)	AT3G41979.1 A.thaliana rRNA	.
EU540928	>Gh_sRNA_2dpa106	AAUGGUGCUAAAAAUUAUAGUGA	23	1		TC40332 (1.5); TC28442 (2.5); CO122522 (2.5); BQ413953 (3); CO101384 (3); TC35619 (3); TC38299 (3 y); BF273944 (3); TC30914 (3); TC31081 (3); TC32220 (3); TC33210 (3)	similar to Beta-amylase PCT-BMYI; similar to Ribosomal protein; weakly similar to GB|AAO64862.1; similar to Mitogen activated protein kinase 6; similar to Aspartic proteinase
EU540929	>Gh_sRNA_2dpa107	ACUUCAUUGUAGUCAAUCCCCU	22	7		At3g60400.1 (2); At5g18750.1 (2.5 y); At5g46510.1 (3 y); At1g61190.1 (3 y); At5g64630.1 (3); At5g64630.2 (3); At5g64630.3 (3); At2g32990.1 (3); At2g39100.1 (3); At5g37760.1 (3 y); At5g45660.1 (3)	zinc finger (C3HC4-type RING finger) family protein; DNAJ heat shock N-terminal domain-containing protein(2); transducin family protein / WD-40 repeat family protein(3); glycosyl hydrolase family 9 protein (similar to endo-beta-1,4-glucanase); disease resistance protein (CC-NBS-LRR class)(2); mitochondrial transcription termination factor-related / mTERF-related; expressed protein	.
EU540930	>Gh_sRNA_2dpa108	UACGCCCUUCCCGUUGUUGAUG	22	2		At1g63250.1 (2.5); At2g07750.1 (2.5)	DEAD box RNA helicase (putative similar to RNA helicase RH25)(2)	.
EU540931	>Gh_sRNA_2dpa109	AUAUCACACUAUCCAUUGGUUC	22	2		At1g10910.1 (2.5 y); At3g48300.1 (2.5); At2g04270.1 (3); At2g04270.2 (3); At2g04270.3 (3); At2g04270.4 (3); At3g17650.1 (3); At5g45450.1 (3); At3g52950.1 (3)	cytochrome P450 family protein; glycoside hydrolase starch-binding domain-containing protein; oligopeptide transporter OPT family protein (similar to iron-phytosiderophore transporter protein yellow stripe 1); iron transporter-related; glycoside hydrolase starch-binding domain-containing protein; glycoside hydrolase starch-binding domain-containing protein; CBS domain-containing protein / octicos…	.
EU540932	>Gh_sRNA_2dpa110	CGGCACCUUAUGAGAAAUCAAA	22	2		At1g34370.1 (2.5); At1g34370.2 (2.5); At2g33350.1 (3 4); At5g13230.1 (3)	zinc finger (C2H2 type) family protein(2); hypothetical protein; pentatricopeptide (PPR) repeat-containing protein	gi|109849947 (e = 0.001, +/-); gi|109850186 (e = 0.001, +/+); gi|109850187 (e = 0.001, +/-); gi|109851090 (e = 0.001, +/-); gi|109853163 (e= 0.001, +/+); AT3G41768.1 (e = 8e-05, +/+); AT2G01010.1 (e= 8e-05, +/+)	G.hirsutum cDNA/mRNA; A.thaliana rRNA	.
EU540933	>Gh_sRNA_2dpa111	UGAAACUUUAGCCGUGGUUGGA	22	22		At2g39930.1 (3); At1g21323.1 (3); At1g36390.1 (3); At1g36390.2 (3); At4g21410.1 (3 y); At4g29060.1 (3); At4g03550.1 (3)	protein kinase family protein; isoamylase (putative starch debranching enzyme); co-chaperone grpE family protein(2); glycosyl transferase family 48 protein; hypothetical protein; elongation factor Ts family protein	.
EU540934	>Gh_sRNA_2dpa112	CUACAGAUCAUUUUCUUUGUGC	22	2		At5g43890.1 (2.5); At2g19400.1 (2.5 y); At3g13445.1 (2.5); At5g63870.1 (2.5); At5g63870.2 (2.5); At5g63870.3 (2.5); At1g29350.1 (3); At1g29370.1 (3); At1g61690.1 (3); At4g21530.1 (3); At4g25920.1 (3); At5g02840.2 (3); At1g17180.1 (3); At1g20925.1 (3); At1g51960.1 (3); At3g14790.1 (3); At5g27120.1 (3); At5g42000.1 (3); At5g64920.1 (3); At1g68890.1 (3);	auxin efflux carrier family protein; calmodulin-binding family protein; COP1-interacting protein (CIP8) / zinc finger (C3HC4-type RING finger) family protein; expressed protein(2); flavin-containing monooxygenase family protein / FMO family protein; glutathione S-transferase; kinase-related; menaquinone biosynthesis protein-related; myb family transcription factor; NAD-dependent epimerase/dehydra…	.
EU540935	>Gh_sRNA_2dpa113	AGAAAAACUUACAAACAGGAUC	22	1		At1g03310.1 (2.5); At1g03310.2 (2.5); At3g13410.1 (2.5); At4g02680.1 (3); At4g20470.1 (3); At4g33440.1 (3); At1g56720.1 (3 y); At1g56720.2 (3 y); At3g47820.1 (3); At5g13540.2 (3); At5g14410.1 (3); At5g06850.1 (3);	expressed protein HERC2; tetratricopeptide repeat (TPR)-containing protein; isoamylase, putative / starch debranching enzyme (putative similar to isoamylase isoform 2)(2); glycoside hydrolase family 28 protein / polygalacturonase (pectinase) family protein; expressed protein(2); armadillo/beta-catenin repeat family protein / U-box domain-containing protein; hypothetical protein; protein kinase fa…	cpp|5736(e= 0.005, +/+); cpp|3660 (e= 0.005, +/+)	G.arboreum EST
EU540936	>Gh_sRNA_2dpa114	AAGCACCUUUCCAACUACUCAA	22	1		At3g28730.1 (2.5); At1g54100.1 (3); At1g54100.2 (3); At2g10460.1 (3); At3g30550.1 (3); At3g43100.1 (3); At4g07450.1 (3); At1g11500.1 (3); At3g10690.1 (3); At5g56200.1 (3);	zinc finger (C2H2 type) family protein; structure-specific recognition protein 1 / high mobility group protein / HMG protein; hypothetical protein(4); DNA gyrase subunit A family protein; aldehyde dehydrogenase (putative antiquitin)(2); expressed protein	.
EU540937	>Gh_sRNA_2dpa115	CUGCCUCCGAAGUUCAAUGUGC	22	1		At4g14360.1 (2.5); At1g55830.1 (3); At5g60720.1 (3)	expressed protein similar to M-type 9 protein; dehydration-responsive protein-related (similar to early-responsive to dehydration stress ERD3 protein); expressed protein	.
EU540938	>Gh_sRNA_2dpa116	UAAAUGCAGAAAUGAGUAUAAG	22	1		At2g36310.1 (2); At5g66810.1 (2.5); At5g56630.1 (3)	inosine-uridine preferring nucleoside hydrolase family protein; phosphofructokinase family protei; expressed protein	.
EU540939	>Gh_sRNA_2dpa117	CAUAAAGUGCCUCAUACGGAGC	22	1		At1g50730.1 (3); At1g68370.1 (3); At4g19040.1 (3)	expressed protein; gravity-responsive protein / altered response to gravity protein (ARG1); pleckstrin homology (PH) domain-containing protein / lipid-binding START domain-containing protein	.
EU540940	>Gh_sRNA_2dpa118	AGUUGAGUGACUGAAAUGAAAC	22	1		At1g47740.2 (3); At4g31690.1 (3); At1g17840.1 (3); At1g76350.1 (3); At4g35850.1 (3)	expressed protein; RWP-RK domain-containing protein (similar to nodule inception protein); transcriptional factor B3 family protein (similar to reproductive meristem gene 1); pentatricopeptide (PPR) repeat-containing protein; ABC transporter family protein	.
EU540941	>Gh_sRNA_2dpa119	AGAAUCCUGAUGAUGCUGCAG	21	13	ptc-miR172i : 1-20 • score: 175.1 • evalue: 0.00028 • UserSeq 1 AGAAUCCUGAUGAUGCUGCAG 21 • |||||||||||||||||||| • ptc-miR172i 1 AGAAUCCUGAUGAUGCUGCAA 21 • • Query: 1-21 • ath-miR172c : 1-21 • score: 168.3 • evalue: 0.00066 • UserSeq 1 AGAAUCCUGAUGAUGCUGCAG 21 • |||||| |||||||||||||| • ath-miR172c 1 AGAAUCUUGAUGAUGCUGCAG 21 • • Query: 1-21 • ath-miR172d : 1-21 • score: 168.3 • evalue: 0.00066 • Us…	At4g36920.1 (0 y); At5g60120.1 (0 y); At2g28550.1 (1 y); At2g28550.2 (1 y); At5g67180.1 (1 y); At2g39250.1 (1 y); At2g28056.1 (2.5); At3g12590.1 (2.5); At4g29430.1 (2.5); At4g37030.1 (3)	floral homeotic protein APETALA2 (AP2); 40S ribosomal protein S15A (RPS15aE); AP2 domain-containing transcription factor (putative Similar to Floral homeotic protein APETALA2 protein)(5); expressed protein(2); hypothetical protein	cpp|34285 (e = 3e-04, +/-); cpp|37274 (e= 0.001, +/+); AT4G36920.1 (e= 7e-05, +/-); gi|109845337 (e = 0.005, +/+); gi|11203047 (e= 0.005)	A.thaliana transcription factor; G.hirsutum cDNA, mRNA; G.arboreum cDNA	.
EU540942	>Gh_sRNA_2dpa120	GAGUUAGACUUUGCAGACAUC	21	6		At5g27110.1 (2); At5g38565.1 (2); At1g77310.1 (3); At3g55660.1 (3); At1g53790.1 (3); At2g01820.1 (3); At3g12560.1 (3); At5g37130.1 (3)	tetratricopeptide repeat (TPR)-containing protein; F-box family protein(2); expressed protein; telomeric DNA-binding protein; wound-responsive protein; pentatricopeptide (PPR) repeat-containing protein; leucine-rich repeat protein kinase (putative similar to protein kinase TMK1)	.
EU540943	>Gh_sRNA_2dpa121	UGCUCGUGGAAAAAAUUGAAA	21	2		At1g48175.1 (3); At5g44260.1 (3); At4g12300.1 (3); At2g24710.1 (3)	glutamate receptor family protein (GLR2.3) plant glutamate receptor family; deaminase-related (similar to tRNA-specific adenosine deaminase 2); cytochrome P450 family protein flavonoid 3',5'-hydroxylase; zinc finger (CCCH-type) family protein	.
EU540944	>Gh_sRNA_2dpa122	GGAAUGUUAUGUGCCUUGAGC	21	1		At5g40890.1 (2.5); At1g13420.1 (3); At2g27570.1 (3); At5g20310.1 (3); At1g48980.1 (3); At1g70500.1 (3); At2g38110.1 (3); At4g14480.1 (3 y); At4g23230.1 (3 y); At5g48940.1 (3 y)	phospholipid/glycerol acyltransferase family protein; leucine-rich repeat transmembrane protein kinase; sulfotransferase family protein (similar to steroid sulfotransferase 1)(2); chloride channel protein (CLC-a); protein kinase family protein(2); polygalacturonase (putative pectinase); hypothetical protein	.
EU540945	>Gh_sRNA_2dpa123	AAUGUGUGAAGGUUAUCCGCA	21	1		At4g24620.1 (3)	glucose-6-phosphate isomerase	.
EU540946	>Gh_sRNA_2dpa124	CGAAACCUGCAUGGGCCACCG	21	1		At5g25425.1 (2.5); At3g55700.1 (3); At1g43580.1 (3); At4g14140.1 (3)	expressed protein; UDP-glucoronosyl/UDP-glucosyl transferase family protein; glycine-rich protein; DNA (cytosine-5-)-methyltransferase (METII)	AT5G56365.1 (e= 0.004, +/+)	A.thaliana pre-tRNA	.
EU540947	>Gh_sRNA_2dpa125	GCCCCAUAUGAAUGGUUGAUG	21	1		At3g28650.1 (3)	DC1 domain-containing protein	.
EU540948	>Gh_sRNA_2dpa126	AAGCUCAGGAGGGAUAGCGCC	21	1	ptc-miR390d : 1-21 • score: 204.2 • evalue: 6.6e-06 • UserSeq 21 AAGCUCAGGAGGGAUAGCGCC 1 • ||||||||||||||||||||| • ptc-miR390d 1 AAGCUCAGGAGGGAUAGCGCC 21 • • Query: 1-21 • ptc-miR390c : 1-21 • score: 204.2 • evalue: 6.6e-06 • UserSeq 21 AAGCUCAGGAGGGAUAGCGCC 1 • ||||||||||||||||||||| • ptc-miR390c 1 AAGCUCAGGAGGGAUAGCGCC 21 • • Query: 1-21 • ppt-miR390a : 1-21 • score: 204.2 • evalue: 6.6e-06 • U…	At5g03640.1 (2.5 y); At1g47890.1 (3 y); At5g49660.1 (3 y)	disease resistance family protein contains leucine rich-repeat domains; protein kinase family protein; leucine-rich repeat transmembrane protein kinase	AT5G58465.1 (e= 7e-05, +/+); gi|109839591 (e= 0.005, +/+); gi|109889195 (e= 0.005, +/+); gi|109889196 (e= 0.005, +/-	A.thaliana micro-RNA; G.hirsutum cDNA	.
EU540949	>Gh_sRNA_2dpa127	GGAAUGUUUUCUGGCUCGAGG	21	1		At1g01040.1 (2); At1g13350.1 (2 y); At5g06350.1 (2.5); At4g32660.1 (2.5 y); At4g32660.2 (2.5 y); At4g35270.1 (2.5); At5g23405.1 (2.5); At5g23405.2 (2.5); At3g44840.1 (2.5); At4g33150.1 (2.5); At4g33150.2 (2.5); At4g26590.1 (3); At2g17150.1 (3); At3g56160.1 (3); At1g10760.1 (3); At4g24740.1 (3 y); At4g24740.2 (3 y); At5g53150.1 (3); At1g20190.1 (3); At1g75780.1 (3); At5g52620.1 (3 y); At5g64950.1 …	DEAD/DEAH box helicase carpel factory / CAF identical to RNA helicase/RNAseIII CAF protein; DNAJ heat shock N-terminal domain-containing protein; expansin, putative (EXP11); expressed protein(2); F-box family protein; high mobility group (HMG1/2) family protein(2); lysine-ketoglutarate reductase/saccharopine dehydrogenase bifunctional enzyme(2); mitochondrial transcription termination factor-rela…	.
EU540950	>Gh_sRNA_2dpa128	GGCACCAAUGUGCCAUGAGC	20	1		None.	None.	.
EU540951	>Gh_sRNA_2dpa129	AGAUUUAGAUACAUUAUGAC	20	1		None.	None.	.
EU540952	>Gh_sRNA_2dpa130	AAUGUUGAAGUGAGCCCACA	20	1		None.	None.	.
EU540953	>Gh_sRNA_2dpa131	CAAGGAACUGCUCAAGAA	18	2		None.	None.	.
EU540954	>Gh_sRNA_2dpa132	AGACUAACUCGAGACAUG	18	1		None.	None.	.
EU540955	>Gh_sRNA_2dpa133	CAAGGUUGGAAUU	13	1		None.	None.	.
Total				276

## Sheet: 3dpa
Table S1. Small RNA pools of developing ovules of cotton at zero to ten days post anthesis (DPA) periods
GenBank accession number	Original clone ID	Sequence 5'–3'	Length (nt)	Number of clones	MirBase_BLAST	Tragets ID	Protein names	BLAST ID	Name
EU540956	>Gh_sRNA3dpa1	UAAAUAAAGUGCGGGAGGAUGGCUC	25	3	.	At2g20820.1 (2.5); At2g20820.2 (2.5); At3g13110.1 (3); At1g80070.1 (3)	splicing factor (putative splicing factor Prp8); serine O-acetyltransferase (SAT-1); expressed protein(2)	.
EU540957	>Gh_sRNA3dpa2	AAGAGAACCAAGCUAUCCAAGAUGC	25	1	.	At1g63670.1 (2); At1g16890.2 (2.5); At5g53540.1 (2.5); At2g17930.1 (3); At2g01175.1 (3); At5g16240.1 (3); At1g79030.1 (3)	acyl-[acyl-carrier-protein] desaturase (putative / stearoyl-ACP desaturase, Acyl-[acyl-carrier protein] desaturase); MSP1 protein (putative intramitochondrial sorting protein); DNAJ heat shock N-terminal domain-containing protein / S-locus protein; FAT domain-containing protein / phosphatidylinositol 3- and 4-kinase family protein; ubiquitin-conjugating enzyme; expressed protein(2)	.
EU540958	>Gh_sRNA3dpa3	AGGUCAUGAGAGGCCCACAUGAGC	24	11	.	At2g31740.1 (2); At5g53510.1 (3)	oligopeptide transporter OPT family protein (similar to Sexual differentiation process protein isp4); expressed protein	.
EU540959	>Gh_sRNA3dpa4	UUUUUCACUGUCCAAGGUAAGCCU	24	5	.	At1g43245.1 (2); At5g14510.1 (2.5); At1g65150.1 (2.5); At1g65150.2 (2.5); At4g13430.1 (2.5); At2g03140.1 (2.5); At5g50360.1 (2.5); At1g65050.1 (3); At2g25050.1 (3 y); At3g09790.1 (3); At4g23440.1 (3 y); At1g23180.1 (3 y); At2g35330.1 (3); At3g07960.1 (3); At4g19510.1 (3 y); At4g14980.1 (3 y); At1g27710.1 (3); At4g38600.1 (3 y); At4g38600.2 (3 y)	armadillo/beta-catenin repeat family protein(2); CAAX amino terminal protease family protein; HECT-domain-containing protein / ubiquitin-transferase family protein (similar to Thyroid receptor interacting protein 12 (TRIP12))(3); meprin and TRAF homology domain-containing protein / MATH domain-containing protein (similar to ubiquitin-specific protease 12)(3); DC1 domain-containing protein; glycin…	.
EU540960	>Gh_sRNA3dpa5	AAGAGAACGUGGGUUAGAGUGUGC	24	7	.	At1g02570.1 (2); At1g04050.1 (2.5); At3g21690.1 (2.5); At2g35710.1 (3); At2g35710.2 (3); At1g51480.1 (3); At4g10550.1 (3); At1g17600.1 (3); At1g51570.1 (3); At3g09120.1 (3)	expressed protein; SET domain-containing protein / suppressor of variegation related 1 (SUVR1) (identical to suppressor of variegation related 1); disease resistance protein (TIR-NBS-LRR class); MATE efflux family protein (similar to ripening regulated protein DDTFR18); glycogenin glucosyltransferase (glycogenin)-related(2); disease resistance protein (CC-NBS-LRR class); subtilase family protein …	.
EU540961	>Gh_sRNA3dpa6	AAUUUUGGGUGUGACGAGGGUGAU	24	7	.	At1g06000.1 (2); At4g13640.1 (2.5); At5g46260.1 (2.5); At1g01300.1 (3); At3g56820.1 (3); At1g29860.1 (3)	myb family transcription factor; disease resistance protein (TIR-NBS-LRR class); WRKY family transcription factor (similar to DNA-binding protein 2); expressed protein; aspartyl protease family protein; UDP-glucoronosyl/UDP-glucosyl transferase family protein	.
EU540962	>Gh_sRNA3dpa7	GAAUUAAGGGUCCGUUUGAUUGCU	24	5	.	At1g07990.1 (2); At2g02710.2 (2); At3g46690.1 (3); At5g03180.1 (3)	PAC motif-containing protein (similar to nonphototropic hypocotyl 1); zinc finger (C3HC4-type RING finger) family protein; UDP-glucoronosyl/UDP-glucosyl transferase family protein; SIT4 phosphatase-associated family protein	.
EU540963	>Gh_sRNA3dpa8	AUGACCCGGUUGAUGGAUGAUACC	24	8	.	At4g27560.1 (3); At4g27570.1 (3); At5g27560.1 (3); At5g46780.1 (3); At5g46780.2 (3); At1g54490.1 (3);At4g21350.1 (3)	U-box domain-containing protein (similar to immediate-early fungal elicitor protein CMPG1); glycosyltransferase family protein; 5'-3' exoribonuclease (XRN4); glycosyltransferase family protein; expressed protein (hypothetical protein slr1702); VQ motif-containing protein(2)	.
EU540964	>Gh_sRNA3dpa9	ACUGGCGCUGAGUGGUGUGUAAGA	24	21	.	At3g57150.1 (2.5); At5g59950.3 (3)	dyskerin, putative / nucleolar protein NAP57; RNA and export factor-binding protein	.
EU540965	>Gh_sRNA3dpa10	AUCGUCGGUGCAUAAGUCUCGUGC	24	7	.	At5g09210.1 (2.5); At4g17430.1 (3); At1g49120.1 (3)	hypothetical protein; AP2 domain-containing transcription factor; expressed protein	.
EU540966	>Gh_sRNA3dpa11	GAGCCUCCCCAAAUCAAAUGGUAC	24	12	.	At1g58807.1 (3); At1g59124.1 (3); At1g22840.1 (3); At5g24970.1 (3)	ABC1 family protein; disease resistance protein (CC-NBS-LRR class)(2); cytochrome c	.
EU540967	>Gh_sRNA3dpa12	AAGAGGCUGUGUGGCUCACUGUGC	24	6	.	TC39177 (3)	similar to UP|Q8VYI1	.
EU540968	>Gh_sRNA3dpa13	AUGGAUAGGGUUCGAGCUGGGUCU	24	11		At5g04530.1 (3); At2g17265.1 (3); At1g58025.1 (3);	DNA-binding bromodomain-containing protein; homoserine kinase (HSK); beta-ketoacyl-CoA synthase family protein KCS1 fatty acid elongase 3-ketoacyl-CoA synthase 1	.
EU540969	>Gh_sRNA3dpa14	CUUUCGAUUGGUGUAAGUAGUGCA	24	4	.	At5g20490.1 (2.5); At1g66420.1 (2.5); At1g78060.1 (3); At2g33240.1 (3); At5g24770.1 (3); At1g74520.1 (3); At2g24600.1 (3); At2g24600.2 (3); At2g24600.3 (3); At3g11950.1 (3)	UbiA prenyltransferase family protein; hypothetical protein; ABA-responsive protein (HVA22a) (identical to AtHVA22a); glycosyl hydrolase family 3 protein (similar to xylosidase); myosin(2); ankyrin repeat family protein(3); vegetative storage protein 2 (VSP2)	.
EU540970	>Gh_sRNA3dpa15	AGAAAGACGUGAGUUCGAGUGUGC	24	3	.	At1g71840.1 (2.5); At3g52820.1 (2.5); At3g09970.1 (3); At3g53760.1 (3); At4g00760.1 (3)	transducin family protein / WD-40 repeat family protein; calcineurin-like phosphoesterase family protein; tubulin family protein (similar to Gamma-tubulin complex component 4 homolog); two-component responsive regulator family protein / response regulator family protein; purple acid phosphatase (PAP22)	.
EU540971	>Gh_sRNA3dpa16	GAAAUGAGGUUCGUGGGAUUGUGC	24	90	.	At3g06270.1 (1.5); At1g17690.1 (2.5); At5g45390.1 (3); At1g26560.1 (3); At1g66980.1 (3 y); At5g24280.1 (3)	protein kinase family protein / glycerophosphoryl diester phosphodiesterase family protein (similar to leaf rust resistance kinase Lr10); protein phosphatase 2C; ATP-dependent Clp protease; expressed protein; expressed protein expression supported by MPSS; glycosyl hydrolase family 1 protein	.
EU540972	>Gh_sRNA3dpa17	AAAGACUGAAGGUAAGGAGAGUGC	24	27	.	At1g34430.1 (2.5); At1g80920.1 (2.5); At5g19875.1 (2.5); At4g23590.1 (2.5); At3g50570.1 (2.5); At1g04620.1 (3); At3g42722.1 (3); At1g51730.1 (3); At1g73430.1 (3); At3g12320.1 (3); At5g24280.1 (3); At1g62480.1 (3); At1g69420.1 (3); At2g40420.1 (3); At5g04080.1 (3)	expressed protein(3); coenzyme F420 hydrogenase family / dehydrogenase, beta subunit family; sec34-like family protein; dihydrolipoamide S-acetyltransferase; DNAJ heat shock N-terminal domain-containing protein (similar to Chaperone protein dnaJ); expressed protein expression supported by MPSS; zinc finger (DHHC type) family protein; vacuolar calcium-binding protein-related; amino acid transporte…	.
EU540973	>Gh_sRNA3dpa18	CGCCCUCUUUAGUUUGGUGAAUGC	24	21	ath-miR853 : 3-21 • score: 149.8 • evalue: 0.0083 • UserSeq 1 CGCCCUCUUUAGUUUGGUGAAUGC 24 • |||||||||| |||| ||| • ath-miR853 1 UCCCCUCUUUAGCUUGGAGAAG 22	At5g58370.1 (3); At5g58370.2 (3)	expressed protein(2)	.
EU540974	>Gh_sRNA3dpa19	AGGGUGAGCGUUUGAUUGAGUUGA	24	1	.	At3g15690.1 (2.5); At3g15690.2 (2.5); At5g08390.1 (2.5); At3g55000.1 (3); At4g16770.1 (3); At4g35790.1 (3); At4g35790.2 (3); At4g35790.3 (3); At3g02290.2 (3)	phospholipase D delta / PLD delta (PLDDELTA)(2); transducin family protein / WD-40 repeat family protein (similar to katanin p80 subunit); biotin carboxyl carrier protein of acetyl-CoA carboxylase-related(2); tonneau family protein (similar to tonneau 1b); phospholipase D delta / PLD delta (PLDDELTA); oxidoreductase, 2OG-Fe(II) oxygenase family protein; zinc finger (C3HC4-type RING finger) family…	.
EU540975	>Gh_sRNA3dpa20	AGGUCUUGGAGAUACAGUAAGUGG	24	1	.	At5g05790.1 (2.5); At2g13760.1 (2.5); At5g03360.1 (2.5); At5g18770.1 (3); At1g23770.1 (3); At1g44030.1 (3); At2g23220.1 (3); At4g33390.1 (3); At1g24380.1 (3); At4g10230.1 (3)	hypothetical protein(4); DC1 domain-containing protein(2); F-box family protein(2); cytochrome P450; myb family transcription factor	.
EU540976	>Gh_sRNA3dpa21	GAGUUCGAGUGCGUUGAAGUGCAU	24	1	.	At5g10930.1 (3); At1g11080.1 (3)	CBL-interacting protein kinase 5 (CIPK5); serine carboxypeptidase S10 family protein	.
EU540977	>Gh_sRNA3dpa22	UUGUUCCCAGAUUAAGGCUUGAA	23	2	.	At5g42470.1 (2.5); At2g35780.1 (3); At5g20770.1 (3); At5g61740.1 (3); At1g80970.1 (3); At1g49520.1 (3)	ABC transporter family protein ABC family transporter; hypothetical protein; expressed protein; XH domain-containing protein; SWIB complex BAF60b domain-containing protein; serine carboxypeptidase S10 family protein (similar to Serine carboxypeptidase II chains A and B)	.
EU540978	>Gh_sRNA3dpa23	GAACCAGGUUGCGGCGGUACUGC	23	1	.	At2g31670.1 (3); At3g20010.1 (3); At5g11520.1 (3)	SNF2 domain-containing protein / helicase domain-containing protein / RING finger domain-containing protein (similar to transcription factor RUSH-1alpha); expressed protein (similar to NADH-ubiquinone oxidoreductase B16.6 subunit); aspartate aminotransferase, chloroplast / transaminase A (ASP3) (YLS4)	.
EU540979	>Gh_sRNA3dpa24	UGCCCUUCAAUAUCACAAGUGC	22	3	.	At4g21390.1 (3); At2g20610.1 (3); At2g20610.2 (3); At3g56410.1 (3); At3g56410.2 (3); At2g46530.1 (3); At2g46530.2 (3); At5g37680.1 (3); At5g67490.1 (3)	ADP-ribosylation factor; S-locus lectin protein kinase family protein; expressed protein(3); transcriptional factor B3 family protein / auxin-responsive factor AUX/IAA-related(2); aminotransferase, (putative similar to nicotianamine aminotransferase)(2)	.
EU540980	>Gh_sRNA3dpa25	CACAUGCCAACCGAUUGAUCGC	22	31	.	At5g14020.1 (2.5); At5g37100.1 (2.5)	replication protein-related; expressed protein	.
EU540981	>Gh_sRNA3dpa26	AGAAUCCUGAUGAUGCUGCAG	21	9	ath-mir 172i e=0.00027 e=0.00022	At4g36920.1 (0 y); At5g60120.1 (0 y); At2g28550.1 (1 y); At2g28550.2 (1 y); At5g67180.1 (1 y); At2g39250.1 (1 y); At2g28056.1 (2.5); At3g12590.1 (2.5); At4g29430.1 (2.5); At4g37030.1 (3)	floral homeotic protein APETALA2 (AP2); 40S ribosomal protein S15A (RPS15aE); AP2 domain-containing transcription factor (putative similar to Floral homeotic protein APETALA2 protein)(3); expressed protein(2); AP2 domain-containing transcription factor RAP2.7(2); hypothetical protein	cpp|34285 (e = 3e-04, +/-); cpp|37274 (e = 0.001, +/+); AT4G36920.1 (e = 7e-05, +/-)	G. arboreum fiber ESTs; FLO2, FL1, AP2 | AP2 (APETALA 2)	.
EU540982	>Gh_sRNA3dpa27	UUGUGUUAUAGAGAAUGGAGC	21	7		At1g05580.1 (3); At3g57480.1 (3)	zinc finger (C2H2 type, AN1-like) family protein; cation/hydrogen exchanger (putative (CHX23) monovalent cation:proton antiporter family 2 (CPA2) member)	.
EU540983	>Gh_sRNA3dpa28	CCCAGUCCCGAACCCGUCGGC	21	9		None	None	cpp|45316 (e= 2e-05, +/+); gi|11203627 (e = 0.005,+/+); gi|21090968 (e = 0.005, +/+); gi|24976694 (e= 0.005, +/-)	G. arboreum fiber ESTs; G.hirsutum cDNAs	.
EU540984	>Gh_sRNA3dpa29	AAAUCGUGCCCUAACGUAUUGAGU	24	1	.	TC38237 (2); TC38974 (2); TC28113 (3)	similar to S-locus protein 3 (Fragment); similar to UP|Q8S9L4; Polygalacturonase-inhibiting protein precursor	.
EU540985	>Gh_sRNA3dpa30	GGAUGAACAGGAUGAGUGU	19	6	.	None	None
EU540986	>Gh_sRNA3dpa31	UGACUGAAGUAAGGAGAGG	19	1	.	None	None
EU540987	>Gh_sRNA3dpa32	CGUGCCCUAAUGUGCUGGG	19	1	.	None	None
EU540988	>Gh_sRNA3dpa33	ACAUGUCGCAAAUCGG	16	1	.	None	None
EU540989	>Gh_sRNA3dpa34	UGAUGAAGAGGC	12	1	.	None	None
Total				325

## Sheet: 4dpa
Table S1. Small RNA pools of developing ovules of cotton at zero to ten days post anthesis (DPA) periods
GenBank accession number	Original clone ID	Sequence 5'–3'	Length (nt)	Number of clones	MirBase_BLAST	Tragets ID	Protein names	BLAST ID	Name
EU540990	>Gh_sRNA4dpa1	UGUUAACUCCCUUGAUGGAUCCAAC	25	8	.	At2g31300.1 (2); At2g30910.1 (2.5); At2g30910.2 (2.5);At5g64370.1 (3); At1g24706.1 (3); At4g37590.1 (3)	phototropic-responsive NPH3 family protein; expressed protein; transducin family protein / WD-40 repeat family protein; beta-ureidopropionase (putative beta-alanine synthase); transducin family protein / WD-40 repeat family protein; transducin family protein / WD-40 repeat family protein	.
EU540991	>Gh_sRNA4dpa2	AGUGUCACGGAACAAAUGUCUUGAU	25	12	.	At1g30475.1 (2.5); At1g62290.1 (3)	expressed protein; aspartyl protease family protein	.
EU540992	>Gh_sRNA4dpa3	CUGUAGGCACCAUCAAUCAAGGGCG	25	2	.	At1g70820.1 (3); At2g20980.1 (3); At2g23080.1 (3); At2g23080.2 (3); At1g47740.2 (3); At3g26840.1 (3); At5g40810.1 (3)	expressed protein(2); phosphoglucomutase; casein kinase II alpha chain(2); esterase/lipase/thioesterase family protein; cytochrome c1	.
EU540993	>Gh_sRNA4dpa4	ACCCGUAACAACCUUGUAAUGAUGG	25	1	.	At5g08200.1 (2.5); At4g08940.1 (3); At1g08700.1 (3); At4g36030.1 (3)	presenilin family protein (similar to Presenilin sel-12); expressed protein; peptidoglycan-binding LysM domain-containing protein; armadillo/beta-catenin repeat family protein	.
EU540994	>Gh_sRNA4dpa5	AUAAAAGGUCGUGAGUUUGAGUGC	24	20	.	At5g05870.1 (2.5); At1g80240.1 (3); At2g21050.1 (3); At1g68320.1 (3); At2g24630.1 (3); At4g03090.1 (3); At1g03040.1 (3); At1g20090.1 (3); At2g41380.1 (3); At3g02260.1 (3); At4g13030.1 (3); At4g13030.2 (3)	expressed protein(4); Rac-like GTP-binding protein (ARAC4) / Rho-like GTP-binding protein (ROP2); glycosyl transferase family 2 protein (similar to cellulose synthase); embryo-abundant protein-related; basic helix-loop-helix (bHLH) family protein component of the pyruvate dehydrogenase complex E3; amino acid permease (putative similar to AUX1); UDP-glucoronosyl/UDP-glucosyl transferase family pro…	.
EU540995	>Gh_sRNA4dpa6	AGGGUGAGCGUUUGAUUGAGUUGA	24	8	.	At3g15690.1 (2.5); At5g08390.1 (2.5); At3g55000.1 (3); At4g16770.1 (3); At4g35790.3 (3); At3g02290.2 (3)	phospholipase D delta / PLD delta (PLDDELTA)(3); transducin family protein / WD-40 repeat family protein (similar to katanin p80 subunit); biotin carboxyl carrier protein of acetyl-CoA carboxylase-related; tonneau family protein (similar to tonneau 1b)(2); oxidoreductase, 2OG-Fe(II) oxygenase family protein; zinc finger (C3HC4-type RING finger) family protein	.
EU540996	>Gh_sRNA4dpa7	CAAACUGGGCACGUACCGAACAUC	24	8	.	TC32342 (3); TC32345 (3)	similar to GB|AAO23588.1; similar to GB|AAS99687.1	.
EU540997	>Gh_sRNA4dpa8	CUCAAAUUAACUCGAUACCGACUC	24	6	.	At5g51040.1 (3)	expressed protein	.
EU540998	>Gh_sRNA4dpa9	AAAUGAUAGGCUUGCCCGGGUGGU	24	11	.	At5g11110.1 (2.5); At2g44590.1 (3); At2g44590.2 (3); At2g44590.3 (3); At3g46240.1 (3)	dynamin-like protein D (DL1D)(3); protein kinase-related (similar to light repressible receptor protein kinase)	.
EU540999	>Gh_sRNA4dpa10	AAAAUCUUACUUGAGGCUCGUUCC	24	8	.	At2g29560.1 (2.5); At5g17760.2 (2.5); At3g62670.1 (3); At1g51620.1 (3)	protein kinase family protein; enolase; two-component responsive regulator family protein; AAA-type ATPase family protein	.
EU541000	>Gh_sRNA4dpa11	AGGUGCAAGAUUCCGAUGAAGAUG	24	9	.	At2g34380.1 (2.5); At3g59410.1 (2.5); At5g16580.1 (2.5); At1g49950.1 (2.5); At5g01950.1 (2.5 y); At5g44700.1 (3 y); At1g62390.1 ( 3 y); At1g32170.1 (3); At3g07210.1 (3); At3g26190.1 (3); At3g26300.1 (3); At4g39470.1 (3 y); At5g05480.1 (3); At1g28390.1 (3)	expressed protein (3); chloroplast lumen common family protein; cytochrome P450 family protein; DNA-binding protein (similar to PcMYB1)(2); leucine-rich repeat transmembrane protein kinase(2); cytochrome P450 71B21; protein kinase family protein(2); xyloglucan:xyloglucosyl transferase; octicosapeptide/Phox/Bem1p (PB1) domain-containing protein / tetratricopeptide repeat (TPR)-containing protein; …	AT3G19880.1 (e = 0.006, +/+)	F-box family protein	.
EU541001	>Gh_sRNA4dpa12	AAAUCGUGCCCUAACGUAUUGAGU	24	15	.	TC38237 (2); TC38974 (2); TC28113 (3)	similar to S-locus protein 3; similar to UP|Q8S9L4; Polygalacturonase-inhibiting protein precursor	.
EU541002	>Gh_sRNA4dpa13	GAGUCGAGCAUUCUAAUGAGGUGU	24	4	.	At1g50230.1 (2.5 y); At5g40520.1 (3)	protein kinase family protein; expressed protein	.
EU541003	>Gh_sRNA4dpa14	AUGGGUUGAGAGAUGGGUUAUGAG	24	27	.	At4g13050.1 (2); At4g36180.1 (2.5 y); At5g18420.1 (2.5); At5g18420.2 (2.5); At5g18420.3 (2.5); At5g24350.1 (3); At3g33530.1 (3); At1g78000.1 (3); At2g31040.1 (3); At3g47110.1 (3 y); At1g52510.1 (3); At4g15070.1 (3); At5g48470.1 (3); At2g15900.1 (3); At4g04390.1 (3); At4g33720.1 (3); At1g71420.1 (3);	ATP synthase protein I -related; leucine-rich repeat transmembrane protein kinase (putative protein kinase Xa21 receptor type precursor); acyl-[acyl carrier protein] thioesterase; leucine-rich repeat family protein; expressed protein(5); transducin family protein / WD-40 repeat family protein (similar to WD-repeat protein 11); phox (PX) domain-containing protein; sulfate transporter (Sultr1&2); p…	.
EU541004	>Gh_sRNA4dpa15	AAUGUUGGGUCCUAACUUACUGGU	24	15	.	At1g67120.1 (2); At1g74130.1 (3); At1g74130.2 (3)	rhomboid family protein; rhomboid family protein; midasin-related	.
EU541005	>Gh_sRNA4dpa16	AUAAUGGUCCGAACAAAGGGGUUG	24	13	.	At5g16920.1 (2.5); At1g22882.1 (3); At2g25540.1 (3); At5g48205.1 (3)	hypothetical protein; expressed protein(2); cellulose synthase, catalytic subunit (similar to cellulose synthase-1)	.
EU541006	>Gh_sRNA4dpa17	AACUUUCAAUUGGUGCUGACAUGC	24	4	.	At4g24680.1 (3); At1g04510.1 (3); At1g64255.1 (3); At1g68720.1 (3); At5g27470.1 (3)	seryl-tRNA synthetase / serine--tRNA ligase; SWIM zinc finger family protein; expressed protein; transducin family protein / WD-40 repeat family protein; cytidine/deoxycytidylate deaminase family protein	.
EU541007	>Gh_sRNA4dpa18	AAAGCUUCGACGAUAACACGGUGG	24	7		At1g74390.1 (2.5); At4g18700.1 (3); At5g42390.1 (3); At2g42120.1 (3); At2g42120.2 (3)	exonuclease family protein; CBL-interacting protein kinase 12 (CIPK12); DNA polymerase delta small subunit-related; metalloendopeptidase (identical to chloroplast processing enzyme metalloendopeptidase)	.
EU541008	>Gh_sRNA4dpa19	AAACAUGCCUGAAUCACUGUGAAA	24	7	.	At5g65810.1 (2.5); At1g08610.1 (3); At4g38900.1 (3); At4g38900.2 (3);	bZIP protein vsf-1 protein(2); pentatricopeptide (PPR) repeat-containing protein; expressed protein	.
EU541009	>Gh_sRNA4dpa20	AGCCCCAGAUGGUUCAAAGUGGUG	24	2	.	At3g23660.1 (3); At4g14160.1 (3); At4g14160.2 (3); At4g14160.3 (3)	transport protein(4)	Gi|32775928 (e= 0.007, +/+)	Triticum aestivum cDNA clone;	.
EU541010	>Gh_sRNA4dpa21	AGGAGUGCGUUCGGGAUGUACGUG	24	3	.	TC35746 (3)	similar to UP|Q8L7R9	.
EU541011	>Gh_sRNA4dpa22	CGGUCUGGACCUGAGACUAUAAAA	24	2	.	At5g62690.1 (2); At5g62700.1 (2); At1g20010.1 (2.5)	tubulin beta-2/beta-3 chain (TUB3); tubulin beta-2/beta-3 chain (TUB2); tubulin beta-5 chain (TUB5)	.
EU541012	>Gh_sRNA4dpa23	AGGAUGAGGUUCGCGGGAGUGUGC	24	2	.	At1g35580.1 (2.5); At4g25150.1 (2.5); At1g59725.1 (2.5); At1g22060.1 (3); At2g30140.1 (3); At5g11060.1 (3)	UDP-glucoronosyl/UDP-glucosyl transferase family protein; expressed protein; beta-fructofuranosidase (putative invertase, saccharase, beta-fructosidase, plant neutral invertase)(2); homeobox protein knotted-1 like 4 (KNAT4); acid phosphatase (similar to acid phosphatase-1(1)); DNAJ heat shock protein (similar to DnaJ homolog subfamily B member 1 (Heat shock 40 kDa protein 1))	Gb|EF457753.1 (e =0.002, +/-); Gb|EF457752.1 (e =0.002 +/+)	Gossypium hirsutum retrotransposon putative copia; Gossypium arboreum alcohol dehydrogenase A gene	.
EU541013	>Gh_sRNA4dpa24	AUCAAAGCCCAUGACAAAUGCACA	24	2	.	At5g52450.1 (2); At1g01670.1 (2.5); At3g28860.1 (2.5); At2g25850.2 (3); At4g32850.2 (3); At1g10680.1 (3); At4g24950.1 (3); At5g65290.1 (3); At1g71750.1 (3); At3g43590.1 (3); At4g23000.1 (3)	LMBR1 integral membrane family protein; nucleotidyltransferase family protein(8); zinc knuckle (CCHC-type) family protein; calcineurin-like phosphoesterase family protein; P-glycoprotein; phosphoribosyltransferase family protein (similar to Hypoxanthine-guanine phosphoribosyltransferase); MATE efflux protein-related; hypothetical protein; multidrug resistance P-glycoprotein (putative similar to m…	.
EU541014	>Gh_sRNA4dpa25	UUGAGAAUCCUGAUGAUGUUGCAG	24	1	ptc-MIR172i e=0.0008	At2g28550.1 ( 0.5 y); At5g60120.1 (0.5 y); At4g36920.1 (1 y); At5g67180.1 (1 y); At1g72050.2 (2); At5g03415.1 (2); At1g08660.1 (2.5); At2g39250.1 (2.5 y); At5g37060.1 (2.5); At2g24285.1 (3); At3g21500.1 (3); At5g03550.1 (3); At5g61710.1 (3); At2g28056.1 (3); At4g25430.1 (3); At5g10520.1 (3 y); At5g47770.1 (3); At1g14460.1 (3); At2g42650.1 (3); At3g19760.1 (3); At4g23950.1 (3); At5g53780.1 (3); At…	1-deoxy-D-xylulose 5-phosphate synthase(2); 60S ribosomal protein-related (similar to PBK1 protein); AP2 domain-containing transcription factor (putative Floral homeotic protein APETALA2)(2); AP2 domain-containing transcription factor RAP2.7 (RAP2.7)(2); AP2 domain-containing transcription factor; cation/hydrogen exchanger (putative (CHX24), similar to Na+/H+-exchanging protein NapA, monovalent c…	AT5G60120.1 (e = 0.006, +/-)	DNA binding /transcription factor	.
EU541015	>Gh_sRNA4dpa26	AAGAGGGCUGGUUCCGAAACGUGC	24	1	.	At1g01350.1 (2.5); At2g21200.1 (3); At5g07940.1 (3); At3g47295.1 (3)	expressed protein(2); auxin-responsive protein; zinc finger (CCCH-type/C3HC4-type RING finger) family protein;	.
EU541016	>Gh_sRNA4dpa27	AUAGGAACCCCGCUCCCGUGAGAC	24	1	.	TC37974 (3)	similar to UP|Q86SB5 Argos	.
EU541017	>Gh_sRNA4dpa28	AAUCAACUAGGUACCAAUUUUGGG	24	1	.	At1g06090.1 (2.5); At5g12110.1 (2.5); At1g53590.1 (2.5); At4g39530.1 (2.5); At3g53400.1 (3); At1g01320.1 (3); At1g36160.1 (3); At2g47980.1 (3); At5g27630.1 (3 y); At3g60080.1 (3)	fatty acid desaturase family protein; zinc finger (C3HC4-type RING finger) family protein; C2 domain-containing protein; acetyl-CoA carboxylase 1 (ACC1); tetratricopeptide repeat (TPR)-containing protein; elongation factor 1B alpha-subunit 1 (eEF1Balpha1); pentatricopeptide (PPR) repeat-containing protein; expressed protein(2); acyl-CoA binding family protein (similar to RING finger rngB protein)	Gi|78330320 (e = 1e-04; +/-)	Gossypium hirsutum cDNA	.
EU541018	>Gh_sRNA4dpa29	CGUCGAUCGGGAUCUUGCUGGUGG	24	1	.	At3g59110.1 (3 y); At5g07920.1 (3); At2g47350.1 (3); At2g47350.2 (3); At3g21120.1 (3)	F-box family protein; protein kinase family protein; PAPA-1-like family protein / zinc finger (HIT type) family protein(2); diacylglycerol kinase 1 (DGK1)	.
EU541019	>Gh_sRNA4dpa30	GCACGUCUGCCUGGGUGUCACGC	23	16	.	None	None	Emb|AM774639.1 (e = 0.009, +/+); Gnl|cpp|17917 (e = 1e-06, + /+); AT3G41979.1 (e = 9e-05, +/+); Gi|109830137 (e = 4e-04, +/+); Gi|109829500 (e =4e-04, +/+)	Jatropha curcas rRNA gene; Gossypium hirsutum cDNA	.
EU541020	>Gh_sRNA4dpa31	GGUUGGUCAGCGAAUUAGUGGUC	23	2	.	At5g45640.1 (2.5); At5g01950.1 (2.5 y); At1g80970.1 (3); At5g57160.1 (3)	DNA ligase IV; XH domain-containing protein; subtilase family protein; leucine-rich repeat transmembrane protein kinase	.
EU541021	>Gh_sRNA4dpa32	CACAAAAUGUACAUAGAGACUAA	23	2	.	At3g54200.1 (2.5); At1g74520.1 (3); At3g13224.1 (3); At3g13224.2 (3); At5g36240.1 (3); At5g36910.1 (3); At2g20950.1 (3); At2g20950.2 (3); At2g20950.3 (3); At2g20950.4 (3); At2g46520.1 (3); At4g09970.1 (3); At4g09970.2 (3);At3g16670.1 (3)	expressed protein(7); thionin (THI2.2); RNA recognition motif (RRM)-containing protein92); zinc knuckle (CCHC-type) family protein; ABA-responsive protein (HVA22a); expressed protein hin1 protein; cellular apoptosis susceptibility protein (putative importin-alpha re-exporter);	.
EU541022	>Gh_sRNA4dpa33	UGUUCGGUGUUUGUGAUUGCUCC	23	1	.	At1g68290.1 (1.5); At5g43950.1 (2.5); At5g66985.1 (2.5); At2g03240.1 (3); At4g36090.1 (3); At5g35210.1 (3); At5g35210.2 (3); At3g04550.1 (3)	EXS family protein / ERD1/XPR1/SYG1 family protein (similar to PHO1 protein); bifunctional nuclease; peptidase M50 family protein / sterol-regulatory element binding protein (SREBP) site 2 protease family protein(2); expressed protein(3); oxidoreductase, 2OG-Fe(II) oxygenase family protein	.
EU541023	>Gh_sRNA4dpa34	GGCAAUCAUCCUUGGUUAAGC	21	15	ath-miR169h : 1-19 • score: 104.2 • evalue: 3 • UserSeq 21 GCUUAACCAAGGAUGA-UUGCC 1 • || |||||||||| ||||| • ath-miR169h 1 UAGCCAAGGAUGACUUGCCUG 21 • • Query: 4-21 • ptc-miR169m : 1-19 • score: 104.2 • evalue: 3 • UserSeq 21 GCUUAACCAAGGAUGA-UUGCC 1 • || |||||||||| ||||| • ptc-miR169m 1 UAGCCAAGGAUGACUUGCCUG 21 • • Query: 4-21 • ath-miR169i : 1-19 • score: 104.2 • evalue: 3 • UserSeq 21 GCUUAACCAA…	At3g44340.1 (1.5); At2g19120.1 (3); At4g28470.1 (3); At4g10760.1 (3 y)	tRNA-splicing endonuclease positive effector-related (similar to Endonuclease sen1); methyltransferase MT-A70 (putative similar to (N6-adenosine)-methyltransferase); 26S proteasome regulatory subunit; sec23/sec24 transport family protein	.
EU541024	>Gh_sRNA4dpa35	AAGGUGUUAAUCGCGAGUGC	20	4	osa-miR442 : 3-18 • score: 122.3 • evalue: 0.26 • UserSeq 1 AAGGUGUUAAUCGCGAGUGC 20 • | |||| ||| ||||| • osa-miR442 1 UGACGUGUAAAUUGCGAGACGAAU 24	None	None
Total				241

## Sheet: 5dpa
Table S1. Small RNA pools of developing ovules of cotton at zero to ten days post anthesis (DPA) periods
GenBank accession number	Original clone ID	Sequence 5'–3'	Length (nt)	Number of clones	MirBase_BLAST	Tragets ID	Protein names	BLAST ID	Name
EU541025	>Gh_sRNA5dpa01	UUAACAACAAACGACUGACCAAAAUAAA	28	1		At3g53640.1 (2.5); At4g16470.1 (3); At1g73370.1 (3); At1g66345.1 (3); At1g73325.1 (3); At3g29030.1 (3)	pentatricopeptide (PPR) repeat-containing protein(2); trypsin and protease inhibitor family protein / Kunitz family protein (similar to Dr4); sucrose synthase, putative / sucrose-UDP glucosyltransferase; protein kinase family protein; expansin (putative (EXP5) identical to expansin At-EXP5)	.
EU541026	>Gh_sRNA5dpa02	AACCUGCAUCUCCACCUUAUUAUU	24	2		TC31880 (2.5); TC40987 (3); TC39141 (3)	similar to DNA binding zinc finger protein (Pspzf); weakly similar to UP|Q9LPJ0 (Q9LPJ0) F6N18.12; weakly similar to Cyclin-like protein	Ref|NM_011146.2 (e = 0.002, +/+)	Peroxisome proliferator activated receptor	.
EU541027	>Gh_sRNA5dpa03	GUCCCGUUGAUACAUAAGGACGGU	24	4		At4g28370.1 (2.5); At4g34680.1 (3); At1g09770.1 (3)	myb family transcription factor; zinc finger (C3HC4-type RING finger) family protein; GATA transcription factor 3	.
EU541028	>Gh_sRNA5dpa04	ACUCCCACUUACACUUGGUGUGCA	24	6		At5g33410.1 (2.5); At5g24710.1 (2.5); At4g14030.1 (3); At5g11710.1 (3); At5g60170.1 (3)	RNA recognition motif (RRM)-containing protein; WD-40 repeat family protein; epsin N-terminal homology (ENTH) domain-containing protein / clathrin assembly protein-related; selenium-binding protein; replication protein-related	.
EU541029	>Gh_sRNA5dpa05	AACAUCCUGGCUGAAUCAAGUGAA	24	4		CO096734 (2.5)	Annotation not available	.
EU541030	>Gh_sRNA5dpa06	UUUGUCAAGUUCAGAGACCAAAAG	24	9		At2g30800.1 (1.5); At4g33760.1 (2); At5g51830.1 (2.5); At1g57790.1 (2.5); At5g35200.1 (2.5); At1g32310.1 (3); At2g05170.1 (3); At5g08580.1 (3); At1g34140.1 (3); At1g48410.1 (3); At1g48410.2 (3); At2g36530.1 (3); At3g10440.1 (3); At3g53880.1 (3); At1g22550.1 (3); At4g25310.1 (3); At4g13750.1 (3); At4g32360.1 (3)	calcium-binding EF hand family protein; oxidoreductase, 2OG-Fe(II) oxygenase family protein (similar to flavonol synthase); NADP adrenodoxin-like ferredoxin reductase; hypothetical protein; pfkB-type carbohydrate kinase family protein; tRNA synthetase class II (D, K and N) family protein (similar to Aspartyl-tRNA synthetase); F-box family protein; polyadenylate-binding protein (similar to polyade…	.
EU541031	>Gh_sRNA5dpa07	AUGAACUUACCUCGAUACCACAAA	24	13		At5g51020.1 (2 5); At3g53010.1 (2.5); At5g18040.1 (3); At4g24265.1 (3)	expressed protein(4)	.
EU541032	>Gh_sRNA5dpa08	ACAACUUAGUGACUUAAAUGAGAA	24	16		At2g31500.1 (2); At3g13080.3 (3); At3g13080.4 (3)	ABC transporter family protein (identical to MRP-like ABC transporter)(2); calcium-dependent protein kinase	.
EU541033	>Gh_sRNA5dpa09	UGAGUGUCUGAUUAAAUAAAAGGA	24	2		At1g08760.1 (2); At3g07340.1 (3); At3g07820.1 (3); At3g24000.1 (3); At1g75010.1 (3); At4g17960.1 (3); At5g58160.1 (3); At5g17670.1 (3)	expressed protein(3); basic helix-loop-helix (bHLH) family protein; polygalacturonase 3 (PGA3) / pectinase; MORN (Membrane Occupation and Recognition Nexus) repeat-containing protein /phosphatidylinositol-4-phosphate 5-kinase-related; two-component responsive regulator / response reactor 4 (RR4); pentatricopeptide (PPR) repeat-containing protein; formin homology 2 domain-containing protein / FH2 …	.
EU541034	>Gh_sRNA5dpa10	AUAUUCGAGAAACGUGCGGUGACU	24	9		At2g04840.1 (2.5); At5g03530.1 (2.5)	Ras-related GTP-binding family protein; F-box family protein	.
EU541035	>Gh_sRNA5dpa11	GUCGUCUUUGGGGAUGCCGAUCCA	24	2		At4g33650.1 (2.5); At5g25330.1 (3); At3g48410.1 (3); At4g39860.1 (3); At4g39860.2 (3); At5g22410.1 (3); At5g61490.1 (3)	peroxidase (identical to peroxidase ATP14a); expressed protein(2); hypothetical protein(2); hydrolase, alpha/beta fold family protein; dynamin-like protein 2a (ADL2a)	.
EU541036	>Gh_sRNA5dpa12	AUAUUUGACCUAGGUAUGGAGUAA	24	2		At3g13530.1 (2); At5g28530.1 (2.5); At1g68930.1 (2.5); At1g74350.1 (2.5); At1g78620.1 (3); At1g78620.2 (3); At1g74910.1 (3); At1g74910.2 (3); At1g74910.3 (3); At3g09180.1 (3); At1g10910.1 (3); At2g13820.2 (3); At5g13650.1 (3); At5g13650.2 (3); At2g01440.1 (3); At5g45990.1 (3)	pentatricopeptide (PPR) repeat-containing protein(2); intron maturase, type II family protein (similar to maturase); ADP-glucose pyrophosphorylase family protein(3); integral membrane family protein(2); ATP-dependent DNA helicase; protease inhibitor/seed storage/lipid transfer protein (LTP) family protein; expressed protein; MAP3K epsilon protein kinase; elongation factor family protein(2); far-r…	.
EU541037	>Gh_sRNA5dpa13	AAUUUUAUUCAUAAUGACCAAGAC	24	23		At1g79390.1 (2.5); At2g03760.1 (3); At5g28300.1 (3); At2g40270.1 (3 y); At2g40270.2 (3 y); At1g04500.1 (3); At1g52140.1 (3); At1g61540.1 (3); At1g74450.1 (3); At4g19440.1 (3 y); At5g01960.1 (3)	expressed protein(3); kelch repeat-containing F-box family protein; pentatricopeptide (PPR) repeat-containing protein; protein kinase family protein; steroid sulfotransferase; DNA-binding protein (putative similar to GT-2 factor); zinc finger (C3HC4-type RING finger) family protein; zinc finger CONSTANS-related (similar to Zinc finger protein constans-like 15)	.
EU541038	>Gh_sRNA5dpa14	AACACUCCCGGAUUCGGCCAUAAU	24	7		At4g12750.1 (3)	expressed protein	.
EU541039	>Gh_sRNA5dpa15	AUUUCUAAAUACCUAGGGGAGACG	24	4		At1g49350.1 (3); At3g19660.1 (3);At3g07040.1 (3); At1g34470.1 (3)	permease-related; disease resistance protein RPM1 (CC-NBS-LRR class); pfkB-type carbohydrate kinase family protein	.
EU541040	>Gh_sRNA5dpa16	AUCUAGUUGGACUGCCACGUAGGA	24	5		At2g35270.1 (2); At4g04040.1 (2.5); At3g62170.1 (3)	pyrophosphate--fructose-6-phosphate 1-phosphotransferase beta subunit; DNA-binding protein-related; pectinesterase family protein;	.
EU541041	>Gh_sRNA5dpa17	AAACAAUUGACUGCUUUUUAGAAC	24	1		At2g24680.1 (2); At1g09240.1 (2.5); At2g32200.1 (2.5); At4g18120.1 (3); At1g27410.1 (3); At1g31480.1 (3); At4g08540.1 (3); At3g51840.1 (3)	nicotianamine synthase; short-chain acyl-CoA oxidase; hypothetical protein; transcriptional factor B3 family protein; shoot gravitropism 2 (SGR2); expressed protein; RNA recognition motif (RRM)-containing protein Mei2-like protein; DNA cross-link repair protein-related	.
EU541042	>Gh_sRNA5dpa18	CUAAUAGUUAUUCUUUGGUAUCAA	24	3		At1g32220.1 (2.5); At5g06210.1 (3); At5g28030.1 (3); At5g28030.2 (3); At5g08230.1 (3); At5g37450.1 (3 y); At1g67960.1 (3); At2g02170.1 (3); At2g29940.1 (3 y); At1g54890.1 (3); At1g57580.1 (3)	ABC transporter family protein (similar to ABC1 protein); cysteine synthase (putative / O-acetylserine (thiol)-lyase, putative / O-acetylserine sulfhydrylase); expressed protein; expressed protein AT-AC non-consensus splice sites at intron 6; F-box family protein; late embryogenesis abundant protein-related / LEA protein-related (similar to late embryogenesis abundant protein (EMB7)); leucine-ric…	.
EU541043	>Gh_sRNA5dpa19	AAGGUCUCUAGUGAAGUGAAGUGU	24	4		At4g22760.1 (2.5); At1g16320.1 (2.5); At2g17550.1 (2.5); At3g28180.1 (2.5); At5g24180.1 (3); At1g15810.1 (3); At1g21740.1 (3); At4g21670.1 (3); At1g09640.1 (3)	double-stranded RNA-binding domain (DsRBD)-containing protein; expressed protein(2); glycosyl transferase family 2 protein (similar to beta-(1-3)-glucosyl transferase); elongation factor 1B-gamma, putative / eEF-1B gamma; pentatricopeptide (PPR) repeat-containing protein; expressed protein ESTs; lipase class 3-related; ribosomal protein S15 family protein	.
EU541044	>Gh_sRNA5dpa20	ACCACUUUGGUAUUUGAAGCUGAC	24	3		At5g50950.2 (2); At4g10730.1 (2); At4g13600.1 (2.5); At3g18040.1 (2.5); At5g51060.1 (2.5 y); At5g60010.1 (2.5 y); At5g47910.1 (2.5 y); At1g55510.1 (3); At5g05050.1 (3 y); At5g13840.1 (3); At1g18150.1 (3); At3g13450.1 (3); At4g16580.1 (3); At4g36890.1 (3); At5g07390.1 (3 y); At5g37320.1 (3); At3g45810.1 (3 y); At5g41620.1 (5)	2-oxoisovalerate dehydrogenase / 3-methyl-2-oxobutanoate dehydrogenase / branched-chain alpha-keto acid dehydrogenase E1 beta subunit (DIN4); Transketolase, pyridine binding domain; expressed protein(2); ferric reductase-like transmembrane component family protein (similar to respiratory burst oxidase protein D RbohD); fumarate hydratase (putative fumarase, Lyase); glycosyl hydrolase family prote…	.
EU541045	>Gh_sRNA5dpa21	AGUUCAAGUGCUCAAUUGAGUGCA	24	3		At3g25930.1 (2.5); At1g33270.1 (2.5); At1g33270.2 (2.5); At1g52570.1 (3); At4g15900.1 (3); At1g69360.1 (3); At5g17500.1 (3); At1g01470.1 (3); At1g29740.1 (3 y); At2g29910.1 (3); At2g29910.2 (3); At5g58090.1 (3)	F-box family protein(2); phosphatases pleiotropic regulator 1 (PRL1); leucine-rich repeat family protein / protein kinase family protein; patatin-related(2); expressed protein; phospholipase D alpha 2 / PLD alpha 2 (PLDALPHA2) (PLD2) / choline phosphatase 2; late embryogenesis abundant protein (putative LEA protein); glycosyl hydrolase family 5 protein / cellulase family protein; universal stress…	.
EU541046	>Gh_sRNA5dpa22	AUACUCCCUUUGCUAUGCACUUCA	24	7		At1g48570.1 (3)	zinc finger (Ran-binding) family protein	.
EU541047	>Gh_sRNA5dpa23	AAGAGGCUGUGUGGCUCACUGUGC	24	4		TC39177 (3)	similar to UP|Q8VYI1	.
EU541048	>Gh_sRNA5dpa24	AAAUGCCUGCAAAGAAGAAGACAG	24	6		At5g64520.1 (1); At5g64520.2 (1); At1g05200.1 (2); At2g22230.1 (2.5 y); At3g19830.1 9 (2.5); At1g31300.1 (3); At2g12905.1 (3); At3g03790.1 (3); At3g03790.2 (3); At5g24380.1 (3); At3g60930.1 (3); At4g06603.1 (3); At1g73630.1 (3); At4g05220.1 (3)	glutamate receptor family protein (GLR3.4) plant glutamate receptor family; expressed protein(3); calcium-binding protein; beta-hydroxyacyl-ACP dehydratase; ankyrin repeat family protein / regulator of chromosome condensation (RCC1) family protein (similar to hect domain and RLD 2(2); C2 domain-containing protein; harpin-induced protein-related / HIN1-related / harpin-responsive protein-related; …	.
EU541049	>Gh_sRNA5dpa25	AUUGGAAUAAUAAGGAUACUCGAG	24	2		At1g14320.1 (3); At3g23770.1 (3); At4g31590.1 (3); At5g60990.1 (3); At1g56520.1 (3)	DEAD/DEAH box helicase; glycosyl hydrolase family 17 protein (similar to A6 anther-specific protein); 60S ribosomal protein L10 (RPL10A) / Wilm's tumor suppressor protein-related (similar to tumor suppressor); disease resistance protein (TIR-NBS-LRR class); glycosyl transferase family 2 protein (similar to cellulose synthase)	.
EU541050	>Gh_sRNA5dpa26	AUCUGCCAUGUUGAAUGAGGUAAA	24	2		At1g79360.1 (2.5); At1g32900.1 (3); At1g13330.1 (3); At1g24706.1 (3); At5g59100.1 (3); At3g47210.1 (3)	transporter-related; starch synthase; subtilase family protein; expressed protein; expressed protein (similar to nuclear receptor coactivator, TBP-1 interacting protein)	.
EU541051	>Gh_sRNA5dpa27	AGGAUCUGGGUGCUGCCAAGAAAA	24	3		At3g50380.1 (2.5); At4g33630.1 (3); At4g33630.2 (3)	expressed protein(3)	.
EU541052	>Gh_sRNA5dpa28	AUAUCUAGAGUGAUCGCAAUUACC	24	53		At4g16860.1 (2); At4g16890.1 (2); At4g16900.1 (2); At4g16920.1 (2); At4g16940.1 (2); At4g16960.1 (2); At1g75810.1 (3); At2g46340.1 (3 y); At4g16950.1 (3); At3g16560.1 (3)	disease resistance protein (TIR-NBS-LRR class)(8); protein phosphatase 2C-related / PP2C-related contains protein phosphatase 2C domain; phytochrome A supressor spa1 (SPA1); expressed protein	.
EU541053	>Gh_sRNA5dpa29	AAAUAGUCUGAGGAAUGUUAGUAA	24	1		At3g63490.1 (2.5); At2g45810.1 (2.5 y); At3g59000.1 (2.5); At3g08850.1 (3 y); At1g11610.1 (3); At2g27610.1 (3); At3g30150.1 (3); At5g26200.1 (3); At5g50430.1 (3); At3g49990.1 (3); At3g58870.1 (3); At1g76540.1 (3); At3g58820.1 (3)	F-box family protein(2); hypothetical protein; ribosomal protein L1 family protein; expressed protein(2); cell division control protein; DEAD/DEAH box helicase; transducin family protein / WD-40 repeat family protein (similar to WD-repeat protein mip1); ubiquitin-conjugating enzyme; cytochrome P450; mitochondrial substrate carrier family protein; pentatricopeptide (PPR) repeat-containing protein	.
EU541054	>Gh_sRNA5dpa30	AAGAGUCCGAUAAAUGUGAAGAA	23	3		At1g31790.1 (2.5); At1g62740.1 (3); At2g31960.1 (3); At3g52820.1 (3); At4g14990.1 (3); At1g69890.1 (3); At4g38630.1 (3)	pentatricopeptide (PPR) repeat-containing protein; 26S proteasome regulatory subunit S5A (RPN10) (identical to multiubiquitin chain binding protein (MBP1)); glycosyl transferase family 48 protein; stress-inducible protein; expressed protein(2); purple acid phosphatase (PAP22)	.
EU541055	>Gh_sRNA5dpa31	CAAAAUGAGAUAGAUAAGCUGAA	23	3		At5g11740.1 (2 5); At1g65985.1 (2.5); At5g51430.1 (2.5); At4g23490.1 (2.5); At5g48950.1 (2.5); At5g48950.2 (2.5); At3g44130.1 (2.5); At2g10950.1 (3); At2g14010.1 (3); At3g07320.1 (3)	fringe-related protein; thioesterase family protein; BSD domain-containing protein; expressed protein; conserved oligomeric Golgi complex component-related / COG complex component-related; thioesterase family protein; hypothetical protein; F-box family protein; arabinogalactan-protein (AGP15); glycosyl hydrolase family 17 protein (similar to beta-1,3-glucanase)	.
EU541056	>Gh_sRNA5dpa32	AAUGGUGUCUGACAUUUAUGACA	23	11		At3g12810.1 (3 y); At3g28650.1 (3); At3g33520.1 (3); At2g33240.1 (3); At4g10845.1 (3); At5g45370.1 (3); At5g45370.2 (3); At5g45370.3 (3); At2g20530.1 (3); At5g18740.1 (3); At5g23860.1 (3)	expressed protein; nodulin-related / integral membrane family protein(3); prohibitin; hypothetical protein; actin-related protein 6 (ARP6); DC1 domain-containing protein; SNF2 domain-containing protein / helicase domain-containing protein (similar to transcriptional activator SRCAP); myosin; tubulin beta-8 chain (TUB8) (TUBB8)	Gb|AY632360.1 (e = 0.009, +/-)	Gossypium hirsutum BAC	.
EU541057	>Gh_sRNA5dpa33	UAAACCUAGAACCUCACACACAC	23	8		At1g14380.1 (3); At1g14380.2 (3); At2g20130.1 (3); At4g03115.1 (3); At4g28530.1 (3); At3g51560.1 (3)	calmodulin-binding family protein(2); no apical meristem (NAM) family protein; disease resistance protein (TIR-NBS-LRR class); expressed protein; mitochondrial substrate carrier family	.
EU541058	>Gh_sRNA5dpa34	GUUUUAUAUCAGAUCCUUGAACA	23	7		At5g06930.1 (2.5); At5g43920.1 (2.5); At1g72730.1 (3); At3g54380.1 (3); At3g54380.2 (3); At3g50380.1 (3); At5g52850.1 (3 y); At1g22630.1 (3); At3g44110.1 (3); At3g44110.2 (3)	DNAJ heat shock protein; expressed protein(3); SAC3/GANP family protein(2); DNAJ heat shock protein (identical to AtJ3); transducin family protein / WD-40 repeat family protein contains 7 WD-40 repeats (PF00400) (similar to will die slowly protein (WDS)); pentatricopeptide (PPR) repeat-containing protein; eukaryotic translation initiation factor 4A	.
EU541059	>Gh_sRNA5dpa35	AAAGUGUGUAAUUGAAGUAUCGG	23	11		At2g18130.1 (2); At3g46120.1 (2); At1g17540.1 (2.5); At3g20480.1 (3); At3g19810.1 (3); At1g75380.1 (3); At1g75380.2 (3); At1g75380.3 (3)	calcineurin-like phosphoesterase family protein; tetraacyldisaccharide 4'-kinase family protein; expressed protein; protein kinase-related (similar to serine/threonine protein kinase Fen); purple acid phosphatase (PAP11); wound-responsive protein-related (similar to wound inducive gene)(3)	.
EU541060	>Gh_sRNA5dpa36	CUUUAWGAGUGUCAUGAUAUGAA	23	4		At1g08260.1 (2.5); At4g01180.1 (2.5); At5g56780.1 (3); At2g46240.1 (3); At3g22370.1 (3); At4g13780.1 (3); At1g08420.1 (3); At2g02890.1 (3); At4g01360.1 (3)	F-box family protein; methionine-tRNA ligase (putative methionyl-tRNA synthetase); alternative oxidase 1a, mitochondrial (AOX1A); expressed protein (similarity to transcription repressor); kelch repeat-containing protein / serine/threonine phosphoesterase family protein; IQ domain-containing protein / BAG domain-containing protein; DNA-directed DNA polymerase epsilon catalytic subunit; expressed …	.
EU541061	>Gh_sRNA5dpa37	UAAAAAUAUAACUACUUGCUCCC	23	2		At1g75140.1 (2); At2g42770.1 (2.5); At2g22690.1 (2.5); At2g21590.1 (3); At5g45550.1 (3)	mob1/phocein family protein; expressed protein(2); peroxisomal membrane 22 kDa family protein contains Mpv17 / PMP22 family domain; glucose-1-phosphate adenylyltransferase large subunit	.
EU541062	>Gh_sRNA5dpa38	AUAAUYWCAGGGUAGUGAACAUC	23	2		At2g13290.1 (2.5); At2g13290.2 (2.5); At2g30340.1 (2.5); At1g55150.1 (3); At3g42110.1 (3); At3g56620.1 (3); At1g49510.1 (3); At2g14440.1 (3 y)	glycosyl transferase family 17 protein; LOB domain protein 13 / lateral organ boundaries domain protein 13 (LBD13); integral membrane family protein / nodulin MtN21-related; glycosyl transferase family 17 protein; DEAD box RNA helicase (similar to ethylene-responsive RNA helicase); hypothetical protein; expressed protein; leucine-rich repeat protein kinase (putative similar to light repressible r…	.
EU541063	>Gh_sRNA5dpa39	CAAAAAGAGAUAUACUUGCUCAC	23	1		At3g21100.1 (2.5); At4g01935.1 (2.5); At4g27910.1 (2.5); At1g53285.1 (3); At2g07727.1 (3)	expressed protein(2); cytochrome b (MTCYB) (COB) (CYTB); RNA recognition motif (RRM)-containing protein; PHD finger protein-related / SET domain-containing protein (TX4) (nearly identical over 285 amino acids to trithorax 4	.
EU541064	>Gh_sRNA5dpa40	UUUCCAGGUUCUUAGAACAUCUG	23	1		At1g43670.1 (2.5); At1g16490.1 (2.5); At5g24350.1 (2.5); At5g67440.1 (2.5); At2g26380.1 (3); At1g25886.1 (3); At1g27780.1 (3); At1g34740.1 (3); At2g14770.1 (3); At3g43390.1 (3); At4g05280.1 (3); At4g08880.1 (3); At5g20420.1 (3 y); At5g36860.1 (3); At3g01240.1 (3); At2g36480.1 (3); At5g22350.1 (3); At1g04210.1 (3); At5g41685.1 (3)	disease resistance protein-related / LRR protein-related; expressed protein(3); fructose-1,6-bisphosphatase (putative D-fructose-1,6-bisphosphate 1-phosphohydrolase); hypothetical protein; leucine-rich repeat family protein / protein kinase family protein; mitochondrial import receptor subunit TOM7 / translocase of outer membrane 7 kDa subunit (TOM7.1); myb family transcription factor (MYB58); ph…	.
EU541065	>Gh_sRNA5dpa41	AAGCCAAAGAGAUCGCAAUUACC	23	1	ath-miR393b : 2-21 • score: 121.7 • evalue: 0.25 • UserSeq 1 AAGCCAAAGAGAUCGCAAUUACC 23 • |||||| ||||||| | | | • ath-miR393b 1 UCCAAAGGGAUCGCAUUGAUCC 22 • • Query: 4-23 • ath-miR393a : 2-21 • score: 121.7 • evalue: 0.25 • UserSeq 1 AAGCCAAAGAGAUCGCAAUUACC 23 • |||||| ||||||| | | | • ath-miR393a 1 UCCAAAGGGAUCGCAUUGAUCC 22 • • Query: 4-23 • zma-miR393 : 2-21 • score: 121.7 • evalue: 0.25 • UserSeq…	At1g70290.1 (2 y); At1g23870.1 (2.5 y); At1g29030.1 (2.5); At5g47950.1 (3); At1g06650.1 (3); At1g06650.2 (3); At3g44730.1 (3); At1g29330.1 (3); At4g13820.1 (3); At1g79410.1 (3); At2g18700.1 (3 y); At4g21120.1 (3)	glycosyl transferase family 20 protein / trehalose-phosphatase family protein(2); 2-oxoglutarate-dependent dioxygenase (putative similar to 2A6, tomato ethylene synthesis regulatory protein E8)(2); trehalose-6-phosphate synthase (putative similar to Alpha,alpha-trehalose-phosphate synthase [UDP-forming]); amino acid permease family protein similar to cationic amino acid transporter-1; apoptosis i…	.
EU541066	>Gh_sRNA5dpa42	AAAUGCCUGCAAAGAUGGUUCAG	23	1		TC28029 (2.5); TC35277 (2.5); TC28396 (3); TC28503 (3); BF269086 (3); CO090881 (3); TC28345 (3); TC30177 (3)	Ubiquitin fused to ribosomal protein L40; Annotation not available(3); similar to Lecithin diacylglycerol cholesterol acyltransferase; similar to Flowering time control protein isoform rFCA-1; similar to TGF beta receptor associated protein-like protein; similar to extensin-like protein	.
EU541067	>Gh_sRNA5dpa43	CCAUUUGGAUUGUCACGUAGGA	22	3		At1g34470.1 (2); At3g05840.1 (3 y); At3g05840.2 (3 y); At3g19210.1 (3); At5g49830.1 (3); At5g52800.1 (3)	permease-related; shaggy-related protein kinase gamma / ASK-gamma (ASK3); expressed protein expression supported by MPSS; DNA repair protein RAD54	.
EU541068	>Gh_sRNA5dpa44	GAAGCGCUGGAGGGUAGAGUGG	22	10		At2g25340.1 (3); At2g32550.1 (3); At1g12820.1 (3); At1g14730.1 (3); At3g22660.1 (3); At4g01380.1 (3)	cytochrome B561 family; transport inhibitor response protein (putative E3 ubiquitin ligase SCF complex F-box subunit); synaptobrevin family protein; rRNA processing protein-related; plastocyanin-like domain-containing protein	.
EU541069	>Gh_sRNA5dpa45	CCCAAGAAUAACAUCUGCUACA	22	5		At4g32180.1 (2); At3g13330.1 (3); At3g61750.1 (3); At5g25130.1 (3); At5g47140.1 (3); At1g60890.1 (3)	cytochrome P450 family protein CYTOCHROME P450 71B1; auxin-responsive protein-related (similar to auxin-induced protein AIR12); eukaryotic pantothenate kinase family protein; zinc finger (GATA type) family protein; phosphatidylinositol-4-phosphate 5-kinase family protein;	.
EU541070	>Gh_sRNA5dpa46	AAAGACUUGGUAUUUAAGAGAU	22	5		At2g36350.1 (2.5); At3g48060.1 (2.5); At1g05010.1 (3); At1g32300.1 (3); At1g69940.1 (3); At3g04210.1 (3); At3g56610.1 (3);At5g21900.1 (3); At5g27030.1 (3); At2g34660.1 (3); At3g46530.1 (3); At3g48050.1 (3); At3g48050.2 (3)	protein kinase (putative similar to protein kinase KIPK (KCBP-interacting protein kinase); disease resistance protein, RPP13-like (CC-NBS class); FAD-binding domain-containing protein; disease resistance protein (TIR-NBS class); expressed protein(2); pectinesterase family protein; WD-40 repeat family protein; glutathione S-conjugate ABC transporter (MRP2) (almost identical to MgATP-energized glut…	Gi|109854375 (e = 0.001, +/+); Gi|109854376 (e = 0.001, +/-); Gi|3326585 (e = 0.001, +/+); Gi|73863619 (e = 0.001, +/+)	Gossypium hirsutum cDNA clone	.
EU541071	>Gh_sRNA5dpa47	GAGGAAAACCAGUACUACGUUC	22	1		At5g12080.2 (2.5); At4g28370.1 (2.5); At5g12080.1 (2.5)	zinc finger (C3HC4-type RING finger) family protein; mechanosensitive ion channel domain-containing protein(2)	.
EU541072	>Gh_sRNA5dpa48	UACACUUGGGGUAGUGAACAUC	22	1		At4g22710.1 (1.5); At4g22690.1 (3); At1g15220.1 (3); At3g57430.1 (3); At1g15220.2 (3)	cytochrome c biogenesis protein family; pentatricopeptide (PPR) repeat-containing protein; cytochrome P450 family protein (flavonoid 3',5'-hydroxylase Hf1); cytochrome P450 family protein; cytochrome c biogenesis protein family	AT4G22710.1 (e = 0.001, +/-)	Cytochrome P450	.
EU541073	>Gh_sRNA5dpa49	AUCGGGUGCCAUAAAUAAACAG	22	1		At5g53160.2 (3); At5g14290.1 (2.5); At4g19610.1 (3); At5g53160.1 (3)	expressed protein(2); RNA recognition motif (RRM)-containing protein	.
EU541074	>Gh_sRNA5dpa50	AAAAAAAUGGGCCGAGUUCGG	21	2	ptc-miR472b : 5-19 • score: 99.5 • evalue: 5.2 • UserSeq 21 CCGAACUCGGCCCAUUUUUUU 1 • || ||||| ||||| • ptc-miR472b 1 UUUUCCCAACUCCACCCAUCCC 22	At5g48230.1 (2.5); At5g48230.2 (2.5); At2g35670.1 (3)	acetyl-CoA C-acyltransferase (putative 3-ketoacyl-CoA thiolase, Acetoacetyl-coenzyme A thiolase)(2); transcription factor (putative fertilization-independent seed 2 protein (FIS2))	.
EU541075	>Gh_sRNA5dpa51	AAAUUGACUUUUGGAGAAUCA	21	1		At1g73390.1 (2.5); At1g73390.2 (2.5); At1g73390.3 (2.5); At1g77460.1 (2.5); At3g14890.1 (2.5); At3g14890.2 (2.5); At1g21580.1 (2.5); At1g66140.1 (3); At3g58950.1 (3); At5g05310.1 (3); At5g05310.2 (3); At5g05310.3 (3); At3g01650.1 (3); At3g46040.1 (3)	zinc finger (C2H2 type) family protein; C2 domain-containing protein / armadillo/beta-catenin repeat family protein (similar to CCLS 65); 40S ribosomal protein S15A (RPS15aD) cytoplasmic ribosomal protein S15a; phosphoesterase(2); hydroxyproline-rich glycoprotein family protein; F-box family protein	.
EU541076	>Gh_sRNA5dpa52	GUCUAUAUCAGAUCAGAACA	20	1		none	none	.
EU541077	>Gh_sRNA5dpa53	CCGCUCUGACUAG	12	2		.	.
Total				288

## Sheet: 6dpa
Table S1. Small RNA pools of developing ovules of cotton at zero to ten days post anthesis (DPA) periods
GenBank accession number	Original clone ID	Sequence 5'–3'	Length (nt)	Number of clones	MirBase_BLAST	Tragets ID	Protein names	BLAST ID	Name
EU541078	>Gh_sRNA6dpa01	GCCUAAAUCGCGAUUAGUCUCUAGC	25	1		TC39707 (3)	similar to Reticuline oxidase-like protein	.
EU541079	>Gh_sRNA6dpa02	GUCAAAAAUAACCAUAAACUGUCCA	25	1		At1g12820.1 (2.5); At5g41760.1 (3); At2g01290.1 (3); At1g08230.1 (3)	transport inhibitor response protein (putative E3 ubiquitin ligase SCF complex F-box subunit); expressed protein; nucleotide-sugar transporter family protein; amino acid transporter family protein	.
EU541080	>Gh_sRNA6dpa03	AUAUAUCUCCAAUCAUGACCGCCC	24	37		At2g18040.1(2.5); At1g04220.1 (3); At2g12700.1 (3); At1g13900.1 (3); At1g48840.1 (3); At2g29980.2 (3); At4g12240.1 (3); At5g48020.1 (3); At5g61740.1 (3); At1g43800.1 (3)	omega-3 fatty acid desaturase, endoplasmic reticulum (FAD3)(2); peptidyl-prolyl cis-trans isomerase (PIN1) / cyclophilin / rotamase; ABC transporter family protein; beta-ketoacyl-CoA synthase; expressed protein; zinc finger (C2H2 type) family protein(2); acyl-[acyl-carrier-protein] desaturase (putative stearoyl-ACP desaturase); calcineurin-like phosphoesterase family protein	.
EU541081	>Gh_sRNA6dpa04	AUCGAUUGACAUAGACAUUAUUGU	24	11		At5g48485.1 (2.5); At3g05090.1 (3); At1g16840.2 (3); At1g27410.1 (3); At5g23940.1 (3);	expressed protein; transferase family protein (similar to anthranilate N-hydroxycinnamoyl/benzoyltransferase); protease inhibitor/seed storage/lipid transfer protein (LTP) family protein; DNA cross-link repair protein-related; transducin family protein / WD-40 repeat family protein (similar to uncharacterized KIAA1449 protein)	.
EU541082	>Gh_sRNA6dpa05	AAAACUAAACCCCGAAAACCCGAA	24	17		At1g75980.1(3); At4g15415.2 (3); At1g77480.2 (3); At2g39190.2 (3); At3g17840.1(3)	ABC1 family protein(2); nucellin protein (putative similar to nucellin (similar to aspartic protease)(2); serine/threonine protein phosphatase 2A (PP2A) regulatory subunit B' (B'gamma)(2); expressed protein	.
EU541083	>Gh_sRNA6dpa06	GAAGCCAGAGCGAUUCUUGAAGGA	24	5		At2g26350.1 (2.5); At3g07020.1 (2.5); At5g18780.1 (2.5); At5g06860.1 (3); At3g17890.1 (3); At2g45350.1 (3); At5g59390.1 (3)	pentatricopeptide (PPR) repeat-containing protein; zinc-binding peroxisomal integral membrane protein (PEX10); F-box family protein; XH/XS domain-containing protein; UDP-glucose:sterol glucosyltransferase (UGT80A2); expressed protein; polygalacturonase inhibiting protein 1 (PGIP1)	.
EU541084	>Gh_sRNA6dpa07	AGAAGCUAGAGACAUAAAUGUGAC	24	13		At4g16340.1 (3); At1g66190.1 (3); At3g28750.1 (3); At5g04560.1 (3); At1g71220.1 (3); At2g32275.1 (3); At2g20790.3 (3); At5g65590.1 (3)	UDP-glucose:glycoprotein glucosyltransferase; Dof-type zinc finger domain-containing protein; expressed protein expression supported by MPSS; expressed protein; DEMETER protein (DME); adapter protein SPIKE1 (SPK1); expressed protein	.
EU541085	>Gh_sRNA6dpa08	UUUGGAGUACAUUCCACCUGCUGU	24	12		At1g66950.1 (3); At2g36380.1 (3); At4g01770.1 (3); At4g21430.1 (3);	ABC transporter family protein; hypothetical protein; ABC transporter family protein related to multi drug resistance proteins and P-glycoproteins; transcription factor jumonji (jmjC) domain-containing protein	.
EU541086	>Gh_sRNA6dpa09	UUUUUCACUGUCCAAGGUAAGCCU	24	17		At1g43245.1 (2); At5g14510.1 (2.5); At1g65150.1 (2.5); At4g13430.1 (2.5); At2g03140.1 (2.5); At5g50360.1 (2.5); At1g65050.1 (3); At2g25050.1 (3); At09790.1 (3); At4g23440.1 (3); At23180.1 (3); At2g35330.1 (3); At3g07960.1 (3); At4g19510.1 (3); At4g14980.1 (3); At1g27710.1 (3); At4g38600.1 (3)	aconitase family protein / aconitate hydratase family protein; armadillo/beta-catenin repeat family protein(2); CAAX amino terminal protease family protein; DC1 domain-containing protein; disease resistance protein (TIR-NBS-LRR class); expressed protein(3); formin homology 2 domain-containing protein / FH2 domain-containing protein; glycine-rich protein; HECT-domain-containing protein / ubiquitin…	.
EU541087	>Gh_sRNA6dpa10	AUGCCCGUGUCGUAGGUCGUGUGC	24	2		At2g44470.1 (2)	glycosyl hydrolase family 1 protein	.
EU541088	>Gh_sRNA6dpa11	GUUACGCACGAGGAAGAGUUAGCA	24	50		At1g34640.1 (2.5); At1g27180.1 (3)	disease resistance protein (TIR-NBS-LRR class); expressed protein	.
EU541089	>Gh_sRNA6dpa12	AAAGGAUGACAUAGACAUUAUUGU	24	2		At1g74390.1 (2.5); At2g33500.1 (2.5); At2g33500.2 (2.5); At4g12510.1 (2.5); At3g02750.1 (2.5); At5g61030.1 (3); At3g09270.1 (3); At5g44180.1 (3); At5g28290.1 (3); At5g48657.1 (3)	glutathione S-transferase; protein kinase, (putative similar to LSTK-1-like kinase); zinc finger (B-box type) family protein; homeobox transcription factor (putative similar to homeobox transcription factor Hox7/homeotic protein Hox7); protease inhibitor/seed storage/lipid transfer protein (LTP) family protein (similar to 14 kDa polypeptide); zinc finger (B-box type) family protein; protein phosp…	.
EU541090	>Gh_sRNA6dpa13	AGAGGUGUAAUGGAAUAGAGGUGU	24	9		At1g48510.1 (2.5); At4g12060.1 (2.5); At2g35780.1 (2.5); At2g40470.1 (3); At4g19040.1 (3); At1g52910.1 (3 )	LOB domain protein 15 / lateral organ boundaries domain protein 15 (LBD15) (similar to ASYMMETRIC LEAVES2); cytochrome c oxidase assembly protein; expressed protein; serine carboxypeptidase S10 family protein (similar to Serine carboxypeptidase II chains A and B); pleckstrin homology (PH) domain-containing protein / lipid-binding START domain-containing protein; Clp amino terminal domain-containi…	Gi|72272760 (e = 1e-04,+/-); Gi|73848717 (e = 1e-04, +/-); Gi|73848718 (e = 1e-04, +/+); Gi|109879757 (e = 0.007, +/+)	G. hirsutum cDNAs
EU541091	>Gh_sRNA6dpa14	ACAAACAACCACUUCAAUUCCAAC	24	1		At4g30160.1 (1); At1g32950.1 (2.5); At2g27870.1 (2.5); At25650.1 (2.5); At1g45249.2 (3); At5g49980.1 (3)	transport inhibitor response protein (putative E3 ubiquitin ligase SCF complex F-box subunit, similar to F-box containing protein TIR1); ABA-responsive element-binding protein 1 (AREB1) (identical to ABA-responsive element binding protein 1 (AREB1)); Rieske [2Fe-2S] domain-containing protein (similar to cell death suppressor protein lls1)(2); hypothetical protein; subtilase family protein (simila…	.
EU541092	>Gh_sRNA6dpa15	AAAAAACUCGAGAUCAAGGGCUGG	24	1		At1g14790.1 (3); At3g05120.1 (3); At4g14290.1 (3); At2g02240.1 (3); At4g08860.1 (3); At4g22110.1 (3); At4g22110.2 (3); At1g33000.1 (3)	expressed protein(2); hypothetical protein(2); F-box family protein / SKP1 interacting partner 3-related; RNA-dependent RNA polymerase; alcohol dehydrogenase(2)	.
EU541093	>Gh_sRNA6dpa16	CAUGCCCAUGAGAUUAUUUAUCA	23	19		At1g77310.1 (2.5); At4g25660.1 (2.5); At3g52230.1 (3); At4g12100.1 (3); At1g29020.1 (3); At3g47110.1 (3)	calcium-binding EF hand family protein; wound-responsive protein; leucine-rich repeat transmembrane protein kinase; expressed protein(2); expressed protein cullin-4A	.
EU541094	>Gh_sRNA6dpa17	AUAUAUCUUGAUCGUGACCGCCC	23	1		At3g62240.1 (2.5)	zinc finger (C2H2 type) family protein	.
EU541095	>Gh_sRNA6dpa18	AAAAGCAACCAGCCCGUUUUCUC	23	1		At1g17760.1 (2.5); At5g49950.1 (3); At5g17630.1 (3); At5g59050.1 (3); At5g59050.2 (3); At3g51330.1 (3)	expressed protein; suppressor of forked protein family protein / SUF family protein; aspartyl protease family protein; glucose-6-phosphate/phosphate translocator; expressed protein; embryogenesis-associated protein-related (Embryogenesis-associated protein EMB8-like)	.
EU541096	>Gh_sRNA6dpa19	GUUACGCACGAUGCAUUUUACCA	23	1		At1g34095.1 (2.5); TC28056 (2.5); AW730867 (3); CO075046 (3)	expressed protein expression supported by MPS	.
EU541097	>Gh_sRNA6dpa20	CAUGCCCCAUGAGAUUAGGAUCG	23	1		At5g38220.1 (2); At3g13235.1 (3)	ubiquitin family protein; expressed protein(2)	.
EU541098	>Gh_sRNA6dpa21	UGCCCUUCAAUAUCACAAGUGC	22	3		At4g21390.1 (3); At2g20610.1 (3); At3g56410.1 (3); At2g46530.1 (3); At5g37680.1 (3); At5g67490.1 (3)	ADP-ribosylation factor; S-locus lectin protein kinase family protein; expressed protein(3); transcriptional factor B3 family protein / auxin-responsive factor AUX/IAA-related; aminotransferase(2); transcriptional factor B3 family protein / auxin-responsive factor AUX/IAA-related	.
EU541099	>Gh_sRNA6dpa22	CUUGACUUUGCUUGAGGAUUGA	22	1		At4g18930.1 (2.5); At5g23450.1 (2.5); At1g73390.1 (2.5); At2g33470.2 (3); At2g40540.1 (3); At3g01580.1 (3); At1g53730.1 (3); At1g48500.1 (3); At5g44090.1 (3)	expressed protein(3); diacylglycerol kinase family protein; expressed protein expression supported by MPSS; glycolipid transfer protein-related (similar to phosphoinositol 4-phosphate adaptor protein-2); calcium-binding EF hand family protein (putative / protein phosphatase 2A 62 kDa B'' regulatory subunit); diacylglycerol kinase family protein; potassium transporter (putative (KT2), identical to…	.
EU541100	>Gh_sRNA6dpa23	ACGCUUACAUUCCACCUGCUGU	22	1		At1g67120.1 (2.5); At1g64510.1 (3)	midasin-related similar to Midasin (MIDAS-containing protein); ribosomal protein S6 family protein similar to plastid ribosomal protein S6 precursor	.
EU541101	>Gh_sRNA6dpa24	AGAAGCUAGAGAAAUACCAUC	21	1	ath-miR157a : 6-17 • score: 98.2 • evalue: 6.5 • UserSeq 1 AGAAGCUAGAGAAAUACCAUC 21 • ||||| |||||| • ath-miR157a 1 UUGACAGAAGAUAGAGAGCAC 21	At1g31120.1 (2); At2g43950.1 (2.5); At5g02480.1 (2.5); At3g13750.1 (3); At2g15860.1 (3); At2g17410.1 (3); At5g21140.1 (3); At5g41680.1 (3); At5g49520.1 (3); At1g56500.1 (3); At3g01800.1 (3); At3g20350.1 (3); At4g22270.1 (3); At4g33905.1 (3); At5g63840.1 (3)	alpha-glucosidase; expressed protein(8); protein kinase family protein; haloacid dehalogenase-like hydrolase family protein; ribosome recycling factor family protein / ribosome releasing factor family protein (similar to Ribosome recycling factor, chloroplast precursor); potassium transporter family protein (similar to HAK2); WRKY family transcription factor; protein kinase family protein; beta-g…	.
EU541102	>Gh_sRNA6dpa25	CAUCCGGGGGAAGAAUGGCA	20	9		none	none	.
EU541103	>Gh_sRNA6dpa26	AAGAGAAGAGAAUGUGAGC	19	16		none	none	.
Total				233

## Sheet: 7dpa
Table S1. Small RNA pools of developing ovules of cotton at zero to ten days post anthesis (DPA) periods	Table S1. Small RNA pools of developing ovules of cotton at zero to ten days post anthesis (DPA) periods
GenBank accession number	Original clone ID	Sequence 5'–3'	Length (nt)	Number of clones	MirBase_BLAST	Tragets ID	Protein names	BLAST ID	Name
EU541104	>Gh_sRNA7dpa01	GUAGGAUCCCUGAGGGCUUGUGAUGC	26	2		At5g17990.1 (2.5); At3g13390.1 (2.5); At5g55540.1 (3); At1g39430.1 (3); At2g05890.1 (3); At3g43100.1 (3); At4g07450.1 (3); At5g04060.1 (3); At1g17600.1 (3)	anthranilate phosphoribosyltransferase; disease resistance protein (TIR-NBS-LRR class); dehydration-responsive protein-related; expressed protein; hypothetical protein(4); multi-copper oxidase type I family protein (identical to pollen-specific BP10 protein);	.		.
EU541105	>Gh_sRNA7dpa02	UAUCCCAUCUAACCCUAAUGUGUCA	25	3		At1g72740.1 (3); At5g34850.1 (3); At1g54730.2 (3)	sugar transporter(2); DNA-binding family protein / histone H1/H5 family protein (similar to DNA-binding protein PcMYB1); calcineurin-like phosphoesterase family protein	.		.
EU541106	>Gh_sRNA7dpa03	UAGUUGACCCUAGUCGGGAAGUGGU	25	1		CF932109 (1.5); TC36335 (3)	similar to Amino acid carrier; Annotation not available	Gi|84144020 (e = 1e-04, +/+); Gi|84144105 (e= 1e-04, +/+); Gi|84144751(e = 1e-04, +/+); Gi|84144752 (e = 1e-04, +/+); Gi|84147190 (e = 1e-04, +/+); Gi|109840501 (e=0.002, +/+); Gi|109846313 (e=0.002, +/+); Gi|84143583 (e = 0.002, +/+); Gi|84145141 (e = 0.002, +/+); Gi|84145479 (e= 0.002, +/+); Gi|84144677 (e = 0.008, +/+)	G. hirsutum cDNAs	.
EU541107	>Gh_sRNA7dpa04	AAGUACCGAGUUAGGAAAAAAAAAC	25	1		TC30703 (1.5); CF932144 (3); TC31296 (3); TC31486 (3); AI732015 (3); CD485667 (3); CO096514 (3); TC39738 (3); CA994242 (3); TC29235 (3); TC33039 (3); TC38296 (3); At1g30420.1 (3); At2g45980.1 (3); At1g29330.1 (3); At4g16990.1 (3); At4g39690.1 (3); At1g52720.1 (3); At4g21590.1 (3)	bifunctional nuclease; expressed protein(3); ATP-binding cassette transport protein; ER lumen protein retaining receptor (ERD2) / HDEL receptor; disease resistance protein (TIR-NBS class);	.		.
EU541108	>Gh_sRNA7dpa05	AGAACUCACCAAGCCUAAGGAUUG	24	144		At5g55540.1 (3); At2g19340.1 (3); At5g40240.1 (3)	membrane protein; nodulin MtN21 family protein; expressed protein	.		.
EU541109	>Gh_sRNA7dpa06	AUCAAGGGGGUGCCAGAUACGACA	24	11		At1g67120.1 (2.5); At4g09970.1 (3); At1g04970.1 (3)	lipid-binding serum glycoprotein family protein(2); midasin-related similar to Midasin (MIDAS-containing protein); expressed protein	.		.
EU541110	>Gh_sRNA7dpa07	AAGCCCAUUUUGAGCCUAACUAAU	24	2		At5g14950.1 (2.5); At4g15730.1 (2.5); At2g44250.1 (3); At1g14470.1 (3); At4g25910.1 (3)	pentatricopeptide (PPR) repeat-containing protein; expressed protein(2); nitrogen fixation protein; glycosyl hydrolase family 38 protein (similar to alpha-mannosidase II	.		.
EU541111	>Gh_sRNA7dpa08	AAAACGAACCAGGUGUGUAACGAA	24	2		At1g49900.1 (2); At5g46910.1 (2); At1g74150.1 (2.5); At1g74960.1 (2.5); At1g74960.2 (2.5); At4g33360.1 (3); At4g13920.1 (3); At4g08150.1 (3)	terpene cyclase/mutase-related; homeobox protein knotted-1 like 1 (KNAT1); disease resistance family protein / LRR family protein (similar to Cf-2.2); transcription factor jumonji (jmj) family protein; 3-ketoacyl-ACP synthase(2); zinc finger (C2H2 type) family protein; kelch repeat-containing	.		.
EU541112	>Gh_sRNA7dpa09	UUUCAAAAUGCACCAAAAAGACCC	24	2		At3g10610.1 (1.5); At1g73460.1 (2.5); At5g40930.1 (2.5); At4g33780.1 (2.5); At5g61260.1 (3); At5g15240.1 (3); At1g26650.1 (3); At3g06740.1 (3); At5g01730.1 (3); At27450.1 (3); At4g21130.1 (3); At5g23450.1 (3); At1g55340.1 (3)	diacylglycerol kinase family protein; zinc finger (GATA type) family protein; amino acid transporter family protein; low similarity to amino acid transporter system A3; expressed protein(4); protein kinase family protein; 40S ribosomal protein S17; diacylglycerol kinase family protein; mevalonate kinase (MK)(2); transducin family protein / WD-40 repeat family protein; chromosome scaffold protein-…	.		.
EU541113	>Gh_sRNA7dpa10	CCUAUCGAGAAAACUGCCACAGAA	24	3		At4g34860.1 (3)	beta-fructofuranosidase (putative invertase, saccharase, beta-fructosidase, neutral invertase)	.		.
EU541114	>Gh_sRNA7dpa11	AGAAAGCUCAAGGAGAAAGGAAAG	24	16		At2g23760.1 (2); At5g66390.1 (2.5); At2g36430.1 (2.5); At30515.1 (2.5); At2g22540.1 (2.5); At3g59040.2 (2.5); At4g01430.1 (2.5); At1g09870.1 (2.5); At3g56880.1 (3); At5g08310.1 (3); At1g33230.1 (3); At1g66780.1 (3); At1g68940.1 (3); At3g54350.2 (3); At4g39450.1 (3); At5g11970.1 (3); At5g53250.1 (3); At1g11840.1 (3); At2g17980.1 (3); At4g20800.1 (3); At4g25680.1 (3); At5g11300.1 (3); At1g47580.1 (…	arabinogalactan-protein (APG22); armadillo/beta-catenin repeat protein-related / U-box domain-containing protein; BEL1-like homeobox 4 protein (BLH4)(2); cyclin (similar to cyclin 3a, (CYC3b)); expressed protein(7); expression supported by MPSS; FAD-binding domain-containing protein (similar to Reticuline oxidase precursor, peroxidase 72 (PER72) (P72) (PRXR8)); forkhead-associated domain-containi…	AT2G46890.1 (e = 0.006, +/+)	similar to unknown protein [Arabidopsis thaliana]; similar to B0616E02-H0507E05.2 [Oryza sativa (indica cultivar-group)]	.
EU541115	>Gh_sRNA7dpa12	UAAAGACUUGUGUGAUUAACAGAA	24	2		At2g17730.1 (3); At3g45330.1 (3); At5g08170.1 (3); At5g59570.1 (3); At1g66040.1 (3); At2g14450.1 (3); At3g19553.1 (3); At3g54020.1 (3)	porphyromonas-type peptidyl-arginine deiminase family protein; amino acid permease family protein; zinc finger (C3HC4-type RING finger) family protein(2); phosphatidic acid phosphatase-related / PAP2-related; myb family transcription factor; hypothetical protein; lectin protein kinase family protein	.		.
EU541116	>Gh_sRNA7dpa13	ACACACCUGUUUGMGACGAUAUGC	24	6		At3g42910.1 (2.5); At5g59190.1 (2.5)	expressed protein; expression supported by MPSS; subtilase family protein	Gi|3325780 (e = 9e-04, +/-)	Gossypium hirsutum cDNA	.
EU541117	>Gh_sRNA7dpa14	AAUUCAAGGUUCUCGGAAUAGUGG	24	3		At5g22550.2 (2); At4g38480.1 (2.5); At5g61060.1 (3); At1g07110.1 (3); At2g20000.1 (3); At3g09080.1 (3); At3g46370.1 (3); At5g05130.1 (3); At2g03150.1 (3)	cell division cycle family protein / CDC family protein; SNF2 domain-containing protein / helicase domain-containing protein / RING finger domain-containing protein (similar to transcription factor RUSH-1alpha); leucine-rich repeat protein kinase (similar to light repressible receptor protein kinase); transducin family protein / WD-40 repeat family protein(2); ATP/GTP-binding protein; expressed p…	.		.
EU541118	>Gh_sRNA7dpa15	UUUUUCACUGUCCAAGGUAAGCCU	24	3		At1g43245.1 (2); At5g14510.1 (2.5); At1g65150.1 (2.5); At4g13430.1 (2.5); At2g03140.1 (2.5); At5g50360.1 (2.5); At1g65050.1 (3); At2g25050.1 (3); At3g09790.1 (3); At4g23440.1 (3); At2g35330.1 (3); At3g07960.1 (3); At4g19510.1 (3); At4g14980.1 (3); At1g27710.1 (3); At4g38600.1 (3)	aconitase family protein / aconitate hydratase family protein; armadillo/beta-catenin repeat family protein(2); CAAX amino terminal protease family protein; DC1 domain-containing protein; disease resistance protein (TIR-NBS-LRR class); expressed protein(2); formin homology 2 domain-containing protein / FH2 domain-containing protein; glycine-rich protein HECT-domain-containing protein / ubiquitin-…	.		.
EU541119	>Gh_sRNA7dpa16	UCCUUCACAGUUCAAGGUAAGCCU	24	1		At3g18960.1 (3); At4g01580.1 (3); At4g30360.1 (3); At4g21160.3 (3); At1g49350.1 (3)	zinc finger and C2 domain protein (ZAC); transcriptional factor B3 family protein; cyclic nucleotide-regulated ion channel (similar to cyclic nucleotide and calmodulin-regulated ion channel cngc5); pfkB-type carbohydrate kinase family protein; transcriptional factor B3 family protein; zinc finger and C2 domain protein (ZAC)	.		.
EU541120	>Gh_sRNA7dpa17	AAAUGAUAGGCUUGCCCGGGUGGU	24	1		At5g11110.1 (2.5); At2g44590.1 (3); At2g44590.3 (3); At3g46240.1 (3)	dynamin-like protein D (DL1D)(3); protein kinase-related (similar to light repressible receptor protein kinase); sucrose-phosphate synthase	.		.
EU541121	>Gh_sRNA7dpa18	AUCAAAGCCCAUGACAAAUGCACA	24	1		At5g52450.1 (2); At1g01670.1 (2.5); At2g25850.2 (3); At4g32850.1 (3); At1g10680.1 (3); At4g24950.1 (3); At5g65290.1 (3); At1g71750.1 (3); At3g43590.1 (3); At4g23000.1 (3)	calcineurin-like phosphoesterase family protein; hypothetical protein; LMBR1 integral membrane family protein; MATE efflux protein-related; multidrug resistance P-glycoprotein; nucleotidyltransferase family protein(8); P-glycoprotein; phosphoribosyltransferase family protein; U-box domain-containing protein; zinc knuckle (CCHC-type) family protein;	.		.
EU541122	>Gh_sRNA7dpa19	AUCAAGAAAGGCCAGAUACGACA	23	1		At2g03590.1 (3); At2g03600.1 (3)	expressed protein; hypothetical protein	.		.
EU541123	>Gh_sRNA7dpa20	UCCAGCACGGUGAGACGUUUCAA	23	1		At4g19520.1 (3); At5g60040.1 (3)	DNA-directed RNA polymerase; disease resistance protein (TIR-NBS-LRR class)	.		.
EU541124	>Gh_sRNA7dpa21	GGACCUCCCCAAGCCAAGGCUG	22	1		At2g33500.2 (2.5); At1g01220.1 (3); At3g62560.1 (3)	zinc finger (B-box type) family protein(2); GTP-binding protein (putative similar to GTP-binding protein SAR1A); GHMP kinase-related (similarity to L-fucose kinase)	.		.
EU541125	>Gh_sRNA7dpa22	GAGCUCCUUGAAGUCCAAUAG	21	2	ath-miR319b : 1-18 • score: 107.2 • evalue: 2 • UserSeq 21 CUAUUGGACUUCAAGGAGCUC 1 • ||||||| | ||||||| • ath-miR319b 1 UUGGACUGAAGGGAGCUCCCU 21 • • Query: 4-21 • ppt-miR319c : 2-19 • score: 107.2 • evalue: 2 • UserSeq 21 CUAUUGGACUUCAAGGAGCUC 1 • ||||||| | ||||||| • ppt-miR319c 1 CUUGGACUGAAGGGAGCUCCC 21 • • Query: 4-21 • sof-miR159e : 2-19 • score: 107.2 • evalue: 2 • UserSeq 21 CUAUUGGACUUCAAGG…	At5g58080.1 (2.5); At1g61590.1 (2.5); At1g26170.1 (3); At4g30690.1 (3); At2g19560.1 (3)	proteasome protein-related; two-component responsive regulator family protein / response regulator family protein; translation initiation factor 3 (IF-3); importin beta-2 subunit family protein (similar to Importin9 isoform 1); protein kinase (similar to serine/threonine protein kinase)	Gi|110701799 (e = 0.005, +/+)	Buds (VvS2) Vitis vinifera cDNA	.
EU541126	>Gh_sRNA7dpa23	AAGCUCAGGAGGGAUAGCGCC	21	2	ptc-miR390d : 1-21 • score: 204.2 • evalue: 6.6e-06 • UserSeq 21 AAGCUCAGGAGGGAUAGCGCC 1 • ||||||||||||||||||||| • ptc-miR390d 1 AAGCUCAGGAGGGAUAGCGCC 21 • • Query: 1-21 • ptc-miR390c : 1-21 • score: 204.2 • evalue: 6.6e-06 • UserSeq 21 AAGCUCAGGAGGGAUAGCGCC 1 • ||||||||||||||||||||| • ptc-miR390c 1 AAGCUCAGGAGGGAUAGCGCC 21 • • Query: 1-21 • ppt-miR390a : 1-21 • score: 204.2 • evalue: 6.6e-06 • U…	At5g03640.1 (2.5); At1g47890.1 (3); At5g49660.1 (3)	disease resistance family protein; protein kinase family protein (contains serine/threonine protein kinase domain); leucine-rich repeat transmembrane protein kinase	AT5G58465.1 (e = 7e-05, +/+); Gi|109889195 (e= 0.005, +/+); GH_RTMF_18R_A03 (e = 0.005, +/+); Gi|109889196 (e=0.005, +/-)	Gossypium hirsutum cDNA	.
EU541127	>Gh_sRNA7dpa24	GCAUGUUAGAGAAAGUGCGC	20	1		none	none	.		.
EU541128	>Gh_sRNA7dpa25	UCCGAAACUUGGCUAGAAAA	20	1		none	none	.		.
EU541129	>Gh_sRNA7dpa26	GUGACCGCAUAACCACCA	18	2		short	short	.		.
EU541130	>Gh_sRNA7dpa27	CCGCCGGGACCACCA	15	1		short	short	.
Total				216

## Sheet: 8dpa
Table S1. Small RNA pools of developing ovules of cotton at zero to ten days post anthesis (DPA) periods
GenBank accession number	Original clone ID	Sequence 5'–3'	Length (nt)	Number of clones	MirBase_BLAST	Tragets ID	Protein names	BLAST ID	Name
EU541131	>Gh_sRNA_8dpa01	CCUGUCGGGACCCGAAAGAUGGUGAA	26	1		At2g35350.1 (2.5)	protein phosphatase 2C family protein / PP2C family protein	Gb|DQ790234.1 (e = 2e-04, +/+); Gnl|cpp|16413 (e = 3e-08, +/+); Gnl|cpp|14889; (e = 3e-08, +/+); Gnl|cpp|12920 (e = 3e-08, +/-); Gnl|cpp|10855 (e = 3e-08, +/+); Gnl|cpp|3298 (e = 3e-08, +/+); Gnl|cpp|3230 (e = 3e-08, +/+); Gnl|cpp|1092 (e = 3e-08, +/+); Gi|109827110 (e = 1e-05, +/+)	Maburea trinervis 26S ribosomal RNA gene gene; Gossypium arboreum fiber ESTs; Gossypium hirsutum cDNA	.
EU541132	>Gh_sRNA_8dpa02	AUUUUGCUCAAGCCUGGCCUACAAA	25	5		At3g13980.1 (2.5); At1g21050.1 (3); At3g49790.1 (3); At4g29790.1 (3)	expressed protein (4)	.	.	.
EU541133	>Gh_sRNA_8dpa03	UAAGACCCCUUUGUCAUCGUUAGAG	25	3		At2g06095.1 (2.5); At3g04490.1 (3); At1g12610.1 (3); At5g57260.1 (3)	expressed protein; exportin-related; DRE-binding protein, putative / CRT/DRE-binding factor; cytochrome P450 71B10	.	.	.
EU541134	>Gh_sRNA_8dpa04	AAUCGUGACCGUGGUGGGAAGGAUU	25	4		At4g09340.1 (2); At1g63020.1 (3); At2g36240.1 (3 y); At5g22560.1 (3); At1g60500.1 (3); At2g01420.1 (3); At2g01420.2 (3); At4g16563.1 (3)	pentatricopeptide (PPR); auxin transport protein (putative similar to auxin transport protein PIN7)(2); hypothetical protein; DNA-directed RNA polymerase alpha subunit family protein; SPla/RYanodine receptor (SPRY) domain-containing protein; aspartyl protease family protein contains (eukaryotic aspartyl protease); dynamin family protein similar to RBTMx2	.	.	.
EU541135	>Gh_sRNA_8dpa05	AUCACCCAGCACCCGGGACUCACU	24	6		At3g51550.1 (2)	protein kinase family protein	Gb|EF457751.1 (e = 0.002, +/+)	Gossypium raimondii transposon	.
EU541136	>Gh_sRNA_8dpa06	AGGUCAUGAGAGGCCCACAUGAGC	24	11		At2g31740.1 (2); At5g53510.1 (3)	oligopeptide transporter OPT family protein (similar to SP|P40900 Sexual differentiation process protein isp4); expressed protein	.	.	.
EU541137	>Gh_sRNA_8dpa07	AGAUUCAUGCAAACACCCGAAAAU	24	7		At4g11290.1 (3); At3g13770.1 (3)	peroxidase; pentatricopeptide (PPR) repeat-containing protein	.	.	.
EU541138	>Gh_sRNA_8dpa08	UUGUGUAUUUUGGUAUCUAAGCUU	24	4		At3g25980.1 (3); At4g36080.1 (3); At1g61780.1 (3); At3g05160.1 (3); At3g29035.1 (3)	mitotic spindle checkpoint protein; no apical meristem (NAM) family protein (similar to cup-shaped cotyledon CUC2); FAT domain-containing protein / phosphatidylinositol 3- and 4-kinase family protein; postsynaptic protein-related (similar to postsynaptic protein); sugar transporter, putative (similar to sugar-porter family proteins 1 and 2)	.	.	.
EU541139	>Gh_sRNA_8dpa09	AUGUCCUGAGGAAUGCAAAGAAGC	24	6		At1g22150.1 (1.5 y); At1g78000.1 (1.5 y); At1g78000.2 (1.5 y); At4g08620.1 (2 y); At1g77990.1 (2.5 y); At3g21250.1 (2.5 y); At2g20080.1 (3); At3g01310.1 (3); At3g59080.1 (3); At5g36240.1 (3)	zinc knuckle (CCHC-type) family protein; sulfate transporter; aspartyl protease family protein (similary to CND41, chloroplast nucleoid DNA binding protein); ABC transporter family protein (similar to MRP-like ABC transporter); sulfate transporter; expressed protein; sulfate transporter (Sultr1 &2)(2); sulfate transporter (Sultr1&3); expressed protein	Gi|91026443 (e= 0.007, +/-); Gi|91029856 (e= 0.007, +/-)	Royal Gala 126 DAFB fruit cortex Malus x domestica cDNA clone; Pacific Rose spur buds from ON trees Malus x domestica cDNA clone	.
EU541140	>Gh_sRNA_8dpa10	AUUGAGAAUCUAAACUUGGCCGCA	24	47		At1g55050.1 (2); At5g04895.1 (2.5); At4g23810.1 (2.5); At1g08150.1 (3); At1g60680.1 (3); At5g54180.1 (3); At5g60710.1 (3); At1g24350.1 (3); At5g64120.1 (3); At1g66140.1 (3); At2g38670.1 (3); At2g43040.1 (3); At3g22790.1 (3)	zinc finger (C2H2 type) family protein; kinase interacting family protein (similar to kinase interacting protein 1); zinc finger (C3HC4-type RING finger) family protein; WRKY family transcription factor AR411; helicase domain-containing protein (similar to DEIH-box RNA/DNA helicase); expressed protein ; expression supported by MPSS; expressed protein; peroxidase; ethanolamine-phosphate cytidylylt…	.	.	.
EU541141	>Gh_sRNA_8dpa11	CAGCCCUUUGUCGCUUCGAUUCGU	24	14		At2g46250.1 (3); At5g49850.1 (3)	myosin heavy chain-related; jacalin lectin family protein (similar to myrosinase-binding protein homolog)	Gb|DQ371429.1 (e = 0.002, +/+); Gi|109830246 (e = 1e-04, +/+); Gi|109830293 (e = 1e-04, , +/-); Gi|109831893 (e = 1e-04, +/+); Gi|109849471 (e = 1e-04, +/-); Gi|109849472 (e = 1e-04, +/+); Gi|6481316 (e = 1e-04, +/+); Gi|11209381 (e = 1e-04, +/+); Gi|13243629 (e = 1e-04, +/+); Gi|13245015 (e = 1e-04, +/+); Gi|13245493 (e = 1e-04, +/+); Gi|13245847 (e = 1e-04, +/+); Gi|13352591 (e = 1e-04, +/+); G…	Ribosomal RNA gene and nontranscribed spacer; Gossypium hirsutum cDNAs; Gossypium arboreum cDNA clones	.
EU541142	>Gh_sRNA_8dpa12	GACUAAAAUGAAACCUAGGUGACU	24	20		At1g03170.1 (3); At1g47320.1 (3); At1g48090.1 (3); At1g48090.2 (3)	C2 domain-containing protein(2); expressed protein(2);	.	.	.
EU541143	>Gh_sRNA_8dpa13	ACUUCCGCUAGCUCGUUGAAACUA	24	14		At5g01950.1 (2.5 y); At2g26840.1 (2.5); At4g25835.1 (2.5); At2g21380.1 (2.5); At2g45110.1 (2.5); At3g13490.1 (2.5); At2g42480.1 (2.5); At1g30450.1 (3); At1g30450.2 (3); At1g30450.3 (3); At3g07290.1 (3); At4g20890.1 (3)	Cation-chloride cotransporter; kinesin motor protein-related(3); AAA-type ATPase family protein; leucine-rich repeat transmembrane protein kinase; beta-expansin; expressed protein; meprin and TRAF homology domain-containing protein / MATH domain-containing protein (similar to ubiquitin-specific protease 12); tubulin beta-9 chain (TUB9); pentatricopeptide (PPR) repeat-containing protein; tRNA synt…	.	.	.
EU541144	>Gh_sRNA_8dpa14	AUCAGCUGCUCAAAGUGAAUUCAA	24	4		At3g20560.1 (2.5); At5g56730.1 (3); At3g59680.1 (3)	peptidase M16 family protein / insulinase family protein; expressed protein; thioredoxin family protein	.	.	.
EU541145	>Gh_sRNA_8dpa15	UUAAUUCAUGACCAAGUGCUCACA	24	4		At5g21100.1 (2); At1g18900.2 (3); At5g14570.1 (3); At5g14570.2 (3); At1g31300.1 (3)	transporter (similar to trans-membrane nitrate transporter protein AtNRT2:1)(2); expressed protein; L-ascorbate oxidase; pentatricopeptide (PPR) repeat-containing protein	.	.	.
EU541146	>Gh_sRNA_8dpa16	AAGACAACCGCGAGAGGAGAUUGC	24	7		At1g12500.1 (3); At3g07960.1 (3); At4g28670.1 (3 y); At4g23690.1 (3)	phosphate translocator-related; protein kinase family protein; phosphatidylinositol-4-phosphate 5-kinase family protein; disease resistance-responsive family protein / dirigent family protein (similar to disease resistance response protein 206-d)	.	.	.
EU541147	>Gh_sRNA_8dpa17	AAACCUGAGAAGAGAUGAGAUGGU	24	4		At1g64490.1 (2); At1g75010.1 (2); At1g74040.1 (3); At3g16170.1 (3); At5g06790.1 (3); At5g40710.1 (3); At5g41070.1 (3); At1g07910.1 (3); At2g20180.1 (3); At2g20180.2 (3); At2g40830.2 (3); At4g18710.1 (3 y); At4g27650.1 (3); At4g28703.1 (3); At5g15410.1 (3); At5g15410.2 (3); At5g17630.1 (3); At2g22030.1 (3); At3g50780.1 (3)	expressed protein(4); double-stranded RNA-binding domain (DsRBD)-containing protein; basic helix-loop-helix (bHLH) family protein(2); expressed protein (identical to GB:AAB07881 AT.I.24-9 gene product from); glucose-6-phosphate/phosphate translocator; pelota (PEL1); zinc finger (C2H2 type) family protein; acyl-activating enzyme 13 (AAE13) (similar to malonyl CoA synthetase); 2-isopropylmalate syn…	.	.	.
EU541148	>Gh_sRNA_8dpa18	AAGCCAAGAAACUGCCUAAGGCCG	24	2		At2g37050.1 (2); At4g13250.1 (3); At3g07160.1 (3 y); At5g44060.1 (3); At5g15410.1 (3); At5g15410.2 (3)	cyclic nucleotide-regulated ion channel / cyclic nucleotide-gated channel (CNGC2) (identical to cyclic nucleotide-gated cation channel); leucine-rich repeat family protein / protein kinase family protein(2); short-chain dehydrogenase/reductase (SDR) family protein; expressed protein; glycosyl transferase family 48 protein (similar to glucan synthase)	.	.	.
EU541149	>Gh_sRNA_8dpa19	UUGAACUGACCCGAUUCAUGGAAC	24	3		At2g32480.1 (3); At2g32480.2 (3)	membrane-associated zinc metalloprotease(2)	.	.	.
EU541150	>Gh_sRNA_8dpa20	ACUCAAAACUUACCUGGGAUGUAU	24	2		At5g46080.1 (3); At1g31600.1 (3); At1g31600.3 (3); At2g15550.1 (3); At1g03475.1 (3)	coproporphyrinogen III oxidase; oxidoreductase, 2OG-Fe(II) oxygenase family protein(2); protein kinase family protein; hypothetical protein (similar to zinc finger protein)	.	.	.
EU541151	>Gh_sRNA_8dpa21	GUCACGCUAAUUGUGCUUGUUAUU	24	2		At4g22290.1 (3)	ubiquitin carboxyl-terminal hydrolase family protein (similar to pVHL-interacting deubiquitinating enzyme 1 type II)	.	.	.
EU541152	>Gh_sRNA_8dpa22	CGGCCCAACCCGAAUUUGCGAAAA	24	1		At4g13260.1 (3)	flavin-containing monooxygenase / FMO (YUCCA2)	AT1G72470.1 (e = 0.006, +/-)	Exocyst family protein	.
EU541153	>Gh_sRNA_8dpa23	AACGCAUCACCUAUCCAAGCCCAC	24	1		At3g58820.1 (2.5)	F-box family protein	.	.	.
EU541154	>Gh_sRNA_8dpa24	UUGUGUUUUUUGGUUCUUAUGCUU	24	1		At3g54240.1 (2); At4g38360.1 (2); At4g38360.2 (2); At5g49360.1 (2); At3g60400.1 (2.5); At1g80710.1 (2.5); At2g05430.1 (2.5); At1g73810.1 (2.5); At4g17670.1 (2.5); At1g29800.1 (2.5); At1g47330.1 (2.5); At1g53440.1 (2.5); At2g30730.1 (3); At2g30740.1 (3); At2g47520.1 (3); At5g42020.1 (3); At5g42020.2 (3); At1g13080.1 (3); At1g13080.2 (3); At2g14880.1 (3); At5g12050.1 (3); At1g08510.1 (3); At2g41060…	Acyl-[acyl carrier protein] thioesterase / acyl-ACP thioesterase / oleoyl-[acyl-carrier protein] hydrolase / S-acyl fatty acid synthase thioesterase (identical to acyl-(acyl carrier protein) thioesterase); alpha-amylase; AP2 domain-containing transcription factor; basic helix-loop-helix (bHLH) family protein; cell division protein FtsZ, chloroplast; cytochrome P450 family protein(2); DNAJ heat sh…	.	.	.
EU541155	>Gh_sRNA_8dpa25	UUUAUUUUUUUCCACCCUUGAUGC	24	1		At4g38440.1 (2.5); At2g22670.1 (2.5); At2g22670.2 (2.5); At2g20660.1 (3); At2g34610.1 (3); At2g46020.1 (3 y); At2g46020.2 (3 y); At3g16540.1 (3); At1g06410.1 (3); At1g23170.1 (3); At1g48860.1 (3); At1g48860.2 (3); At3g03810.1 (3); At3g16550.1 (3); At3g28770.1 (3); At4g20090.1 (3 y); At5g25800.1 (3); At5g57770.1 (3); At1g64190.1 (3); At3g26290.1 (3); At1g61600.1 (3); At2g25480.1 (3); At5g48020.1 (…	3-phosphoshikimate 1-carboxyvinyltransferase; 3-phosphoshikimate I261-carboxyvinyltransferase; 6-phosphogluconate dehydrogenase family protein; auxin-responsive protein / indoleacetic acid-induced protein 8 (IAA8)(2); cytochrome P450 71B26; DegP protease(2); exonuclease family protein; expressed protein(9); glycosyl transferase family 20 protein / trehalose-phosphatase family protein; identical t…	.	.	.
EU541156	>Gh_sRNA_8dpa26	UAAUUACCUUUUUCACCAUUCCA	23	6		At3g12900.1 (1.5); At2g41520.1 (2); At2g41520.2 (2); At3g14810.1 (2); At2g44880.1 (2.5 y); At1g05950.1 (2.5); At2g15660.1 (2.5); At4g20300.1 (2.5); At5g12870.1 (3); At5g56510.1 (3); At5g64640.1 (3) ; At1g02630.1 (3); At2g02080.1 (3 y); At4g13740.1 (3); At2g46560.1 (3 y); At1g24190.1 (3); At3g27010.1 (3)	DNAJ heat shock N-terminal domain-containing protein(2); equilibrative nucleoside transporter; expressed protein(3); hypothetical protein; mechanosensitive ion channel domain-containing protein / MS ion channel domain-containing protein; myb family transcription factor (MYB46); oxidoreductase, 2OG-Fe(II) oxygenase family protein (similar to 1-aminocyclopropane-1-carboxylate oxidase homolog (Prote…	.	.	.
EU541157	>Gh_sRNA_8dpa27	GCACGUCUGCCUGGGUGUCACGC	23	9		none	none	Emb|AM774639.1 (e = 0.009, +/+); Gi|109830246 (e = 1e-04, +/+); Gi|109830293 (e = 1e-04, +/-); Gi|109831893 (e = 1e-04, +/+); Gi|109849471 (e = 1e-04, +/-); Gi|109849472 (e = 1e-04, +/+); Gi|6481316 (e = 1e-04, +/+); Gi|11209381 (e = 1e-04, +/+)	rRNA gene; Gossypium hirsutum cDNA; Gossypium arboreum cDNA clone	.
EU541158	>Gh_sRNA_8dpa28	CUACAUGCUCAAAGAUUCAAGGU	23	6		At2g22010.1 (1.5 y); At3g47836.1 (2.5); At5g41700.3 (2.5); At2g05920.1 (2.5); At5g38350.1 (3 y); At1g04240.1 (3); At4g40030.1 (3); At5g16500.1 (3)	ubiquitin-conjugating enzyme 8 (UBC8) E2; subtilase family protein (similarity to cucumisin-like serine protease); zinc finger (C3HC4-type RING finger) family protein; auxin-responsive protein / indoleacetic acid-induced protein 3 (IAA3); expressed protein; protein kinase family protein; histone H3.2; disease resistance protein (NBS-LRR class)	.	.	.
EU541159	>Gh_sRNA_8dpa29	CCGCCUAAAAUUUGAGAAGGUGU	23	5		At4g17420.1 (2); At4g38620.1 (2.5); At5g58970.1 (3); At5g58970.2 (3); At2g36340.1 (3); At5g09670.1 (3)	loricrin-related; myb family transcription factor (MYB4); expressed protein; uncoupling protein (UCP2)(2); DNA-binding storekeeper protein-related	.	.	.
EU541160	>Gh_sRNA_8dpa30	UUUAGCCUCGAAAUUUACAAGU	22	6	osa-miR442 : 3-23 • score: 147.2 • evalue: 0.011 • UserSeq 22 ACUUGUAAAUUUCGAGGCUAAA 1 • || |||||||| |||| | || • osa-miR442 1 UGACGUGUAAAUUGCGAGACGAAU 24	At4g13430.1 (2.5); At5g19830.1 (3); At1g66210.1 (3); At2g34820.1 (3); At2g41790.1 (3); At1g05790.1 (3)	lipase class 3 family protein; subtilase family protein; peptidase M16 family protein / insulinase family protein; basic helix-loop-helix (bHLH) family protein; aconitase family protein / aconitate hydratase family protein; peptidyl-tRNA hydrolase family protein	.	.	.
EU541161	>Gh_sRNA_8dpa31	GGCAAGGAAACCCGC	15	1		.	.	.	.	.
EU541162	>Gh_sRNA_8dpa32	UCGGGCACCAAGGU	14	1		.	.	.	.	.
Total				208

## Sheet: 9dpa
Table S1. Small RNA pools of developing ovules of cotton at zero to ten days post anthesis (DPA) periods
GenBank accession number	Original clone ID	Sequence 5'–3'	Length (nt)	Number of clones	MirBase_BLAST	Tragets ID	Protein names	BLAST ID	Name
EU541163	>Gh_sRNA_9dpa01	CAGCAAUGAGCCAACUUUGGUUCGCGAUUCGUUCGUUCC	39	29		At1g59830.1 (2.5); At1g59830.2 (2.5); At4g39080.1 (2.5); At2g37650.1 (3); At3g48230.1 (3); At1g19490.1 (3); At3g05970.1 (3); At3g53780.1 (3); At3g53780.2 (3)	Scarecrow-like transcription factor 9 (SCL9); expressed protein; serine/threonine protein phosphatase PP2A-2 catalytic subunit (PP2A2); long-chain-fatty-acid--CoA ligase / long-chain acyl-CoA synthetase (LACS6)(2); vacuolar proton ATPase; rhomboid family protein(2); bZIP transcription factor family protein	.	.
EU541164	>Gh_sRNA_9dpa02	GUUUGAAUACUCUUAACGAAGUUC	24	4		At5g19520.1 (2.5); At5g28770.1 (3); At5g28770.2 (3); At5g48000.3 (3); At5g60690.1 (3); At1g15520.1 (3); At1g43777.1 (3); At5g04560.1 (3); At5g48000.1 (3); At4g08340.1 (3)	Hypothetical protein; ABC transporter family protein; bZIP transcription factor family protein (similar to seed storage protein opaque-2(bZIP family); DEMETER protein (DME); mechanosensitive ion channel domain-containing protein / MS ion channel domain-containing protein; Ulp1 protease family protein; cytochrome P450 family protein similar to steroid 22-alpha-hydroxylase92); homeodomain-leucine z…	.	.
EU541165	>Gh_sRNA_9dpa03	CUAGAGAAGAUAAUGAUGAUGCU	23	11		At3g62660.1 (1); At3g04850.1 (2); At4g37160.1 (2); At1g51170.1 (2.5); At1g64810.1 (2.5); At3g29060.1 (2.5); At1g31280.1 (2.5); At1g34370.1 (2.5); At1g34370.2 (2.5); At3g04560.1 (2.5); At3g43750.1 (2.5); At4g31040.1 (2.5); At1g66090.1 (2.5); At1g68390.1 (2.5); At2g44760.1 (2.5); At5g56190.2 (2.5); At1g70780.1 (2.5); At4g16920.1 (3); At4g16950.1 (3); At4g16950.2 (3); At1g16900.1 (3); At4g16890.1 (3…	Expressed protein contains 3 WD-40 repeats; disease resistance protein (TIR-NBS-LRR class)(4); expressed protein (9); hypothetical protein; multi-copper oxidase type I family protein; zinc finger (C2H2 type) family protein(2); protein kinase family protein / Ire1 homolog-2 (IRE1-2); tesmin/TSO1-like CXC domain-containing protein; EXS family protein / ERD1/XPR1/SYG1 family protein; proline-rich fa…	AT1G36970.1(e = 0.022, +/-); AT5G40730.1 (e= 0.087, +/+); AT4G38000.1(e= 0.087, +/+); AT2G06200.1 (e = 0.087, +/+); AT2G16920.1 (e = 0.087, +/+); AT2G24630.1 (e = 0.087, +/+)	Similar to Ulp1 protease family protein Arabidopsis thaliana; arabinogalaktan protein; dof-type zinc finger domain-containing protein; growth-regulating factor 6; ubiquitin-conjugating enzyme; transferas	.
EU541166	>Gh_sRNA_9dpa04	CCGGAGAAGAUGAGUUUAAAAU	22	3		At1g78150.1 (2); At5g08770.1 (2.5); At5g25970.1 (2.5); At5g56230.1 (2.5); At3g48970.1 (2.5); At5g47400.1 (3); At1g26600.1 (3); At1g56500.1 (3); At2g27690.1 (3); At1g34520.1 (3); At1g80000.1 (3); At1g80000.2 (3); At2g40680.1 (3); At2g42975.1 (3); At3g04740.1 (3); At3g22220.1 (3); At3g27340.1 (3); At4g15430.1 (3); At4g19070.1 (3); At5g39590.1 (3); At5g45230.1 (3); At5g52065.1 (3); At5g54310.1 (3); …	ARF GAP-like zinc finger-containing protein ZIGA3 (ZIGA3); cadmium-responsive protein / cadmium induced protein (AS8); CLE9, putative CLAVATA3/ESR-Related 9 (CLE9); COP1-interacting protein 7 (CIP7); copper-binding family protein (similar to copper homeostasis); cytochrome P450, (putative similar to Cytochrome P450 94A1 (P450-dependent fatty acid omega-hydroxylase); DDT domain-containing protein;…	AT5G56230.1 (e = 0.077, +/+); AT3G62270.1 (e = 0.077, +/-)	Prenylated rab acceptor; anion exchange family protein	.
EU541167	>Gh_sRNA_9dpa05	AAGUAGGCACCAUCAAU	17	1		short	short
Total				48

[truncated: 1 more sheets: 10dpa]
