# Supplementary material for: Small RNA regulation of ovule development in the cotton plant, G. hirsutum L
Source: BMC Plant Biol. 2008 Sep 16;8:93. doi: 10.1186/1471-2229-8-93 (PMC2564936; doi:10.1186/1471-2229-8-93)
Supplement: Additional file 4 — Putative target proteins for small RNAs of 0 to 10 dpa developing ovule libraries. **Note: Some of the same family protein members were unified; see the detail list of targets for each siRNA in Additional file 1, including GenBank ID and target score for each protein. [file 1471-2229-8-93-S4.xls]

## Sheet: Sheet1
Table S3. Putative target proteins for small RNAs of 0-10 dpa dveloping ovule library
Number**	Protein Names	dpa stages
1	1-phosphatidylinositol phosphodiesterase-related	0
2	2C-methyl-D-erythritol 2,4-cyclodiphosphate synthase	0
3	3-hydroxy-3-methylglutaryl-CoA reductase 1 / HMG-CoA reductase 1 (HMG1)	0
4	3-oxo-5-alpha-steroid 4-dehydrogenase family protein / steroid 5-alpha-reductase family protein	0
5	5'-AMP-activated protein kinase beta-1 subunit-related	0
6	5-methyltetrahydropteroyltriglutamate-homocysteine methyltransferase (putative vitamin-B12-independent methionine synthase)	0
7	6-4 photolyase (UVR3)	0
8	Acyl carrier family protein / ACP family protein	0
9	Adenosine kinase 2 (ADK2)	0
10	Adenosylhomocysteinase (putative S-adenosyl-L-homocysteine hydrolase, AdoHcyase)	0
11	Agenet domain-containing protein	0
12	Alpha 1,4-glycosyltransferase family protein / glycosyltransferase sugar-binding DXD motif-containing protein	0
13	Amine oxidase family protein	0
14	Arginine-tRNA-protein transferase 1 / arginyltransferase 1 / arginyl-tRNA-protein transferase 1 (ATE1)	0
15	AT hook motif-containing protein	0
16	AT3g15350	0
17	ATP citrate-lyase -related	0
18	Auxilin-related	0
19	CAF1 family ribonuclease	0
20	Catalytic LigB subunit of aromatic ring-opening dioxygenase family	0
21	Cleavage and polyadenylation specificity factor	0
22	Corneodesmosin	0
23	CTP synthase (putative UTP-ammonia ligase)	0
24	Cucumisin-like serine protease (ARA12)	0
25	Cupin family protein	0
26	Cyclase-associated protein (cap1)	0
27	Dentin sialophosphoprotein-related	0
28	Dihydrolipoamide dehydrogenase 2 (plastidic lipoamide dehydrogenase 2)	0
29	Diphthamide synthesis DPH2 family protein	0
30	Disease resistance protein (TIR class)	0
31	Eceriferum3 protein	0
32	Ethylene-insensitive3-like1 (EIL1)	0
33	Ferroportin-related	0
34	Fe-S metabolism associated domain-containing protein	0
35	FKBP-type peptidyl-prolyl cis-trans isomerase family protein	0
36	FtsH protease	0
37	Galactosyl transferase GMA12/MNN10 family protein	0
38	G-box binding factor 3 (GBF3)	0
39	Glutamyl-tRNA reductase 1 / GluTR (HEMA1)	0
40	Glycerate dehydrogenase / NADH-dependent hydroxypyruvate reductase	0
41	Glycerol-3-phosphate acyltransferase, chloroplast (ATS1)	0
42	Glycine cleavage system H protein	0
43	Glycine/proline-rich protein	0
44	Glycogen synthase	0
45	GPI-anchor transamidase	0
46	GRAM domain-containing protein / ABA-responsive protein-related	0
47	Guanine nucleotide exchange family protein	0
48	Guanylate kinase 2 (GK-2)	0
49	Guanylate-binding family protein	0
50	Histone acetyltransferase 5 (HAC5)	0
51	Homologue to 70s mitochondrial ribosomal protein L2	0
52	Hydantoinase/oxoprolinase family protein	0
53	Hydroxyacylglutathione hydrolase (putative glyoxalase II)	0
54	Inorganic phosphate transporter (PHT1) (PT1)	0
55	Interferon-related developmental regulator family protein / IFRD protein family	0
56	Isocitrate dehydrogenase (putative NAD+ isocitrate dehydrogenase)	0
57	KH domain-containing protein	0
58	KOW domain-containing transcription factor family protein	0
59	LIM domain-containing protein	0
60	Linked oxidase family protein	0
61	Lipin family protein	0
62	Lipoic acid synthase family protein	0
63	Male sterility MS5 family protein	0
64	Mandelate racemase/muconate lactonizing enzyme	0
65	Membrane bound O-acyl transferase (MBOAT) family protein	0
66	MIF4G domain-containing protein / MA3 domain-containing protein	0
67	Myrosinase-associated protein	0
68	Nascent polypeptide associated complex alpha chain protein	0
69	NLI interacting factor (NIF) family protein	0
70	Nodulin MtN3 family protein	0
71	Non-repetitive/WGA-negative nucleoporin family protein	0
72	NST-1 protein	0
73	Nucleolar protein-related	0
74	Ovule development protein (putative similar to ovule development protein AINTEGUMENTA)	0
75	Oxidoreductase, zinc-binding dehydrogenase family protein	0
76	Palmitoyl protein thioesterase family protein	0
77	Pectinacetylesterase	0
78	Pentacyclic triterpene synthase	0
79	Phagocytosis and cell motility protein	0
80	Phosphatidylinositolglycan-related	0
81	Phosphoinositide-specific phospholipase C family protein	0
82	phosphoribulokinase/uridine kinase-related	0
83	Phototropic-responsive protein (putative contains similarity to root phototropism RPT2)	0
84	Phytochrome C (PHYC)	0
85	Porin	0
86	Pre-mRNA splicing factor SF2 (SF2) / SR1 protein	0
87	Prolylcarboxypeptidase-related	0
88	Pyruvate dehydrogenase E1 component alpha subunit	0
89	RAN GTPase activating protein 2 (RanGAP2)	0
90	Receptor-like protein CLAVATA2 (CLV2)	0
91	Repair endonuclease (RAD1) (UVH1)	0
92	Rhodanese-like domain-containing protein / PPIC-type PPIASE domain-containing protein	0
93	S1 self-incompatibility protein-related	0
94	SC35-like splicing factor	0
95	Serine/threonine/tyrosine kinase	0
96	Shikimate kinase-related	0
97	Small ubiquitin-like modifier 2 (SUMO)	0
98	Syntaxin-related family protein	0
99	Thiamin pyrophosphokinase	0
100	Toll-Interleukin-Resistance (TIR) domain-containing protein	0
101	Transcription elongation factor-related	0
102	Ubiquitin fusion degradation UFD1 family protein	0
103	Ubiquitin-protein ligase 1 (UPL1)	0
104	Ubiquitin-specific protease 5	0
105	Uracil DNA glycosylase family protein	0
106	Xylulose kinase (putative similar to D-xylulokinase)	0
107	Zinc finger (NF-X1 type) family protein	0
108	Zinc transporter (ZAT)	0
109	ATP phosphoribosyl transferase 2 (ATP-PRT2)	0, 1
110	Avirulence-responsive family protein / avirulence induced gene (AIG1)	0, 1
111	Beta-Ig-H3 domain-containing protein / fasciclin domain-containing	0, 1
112	Cohesion family protein SYN1	0, 1
113	Dihydroflavonol 4-reductase family / dihydrokaempferol 4-reductase family	0, 1
114	Exocyst complex subunit Sec15-like family protein	0, 1
115	Peroxisomal biogenesis factor 11 family protein / PEX11 family protein	0, 1
116	Potassium channel protein 1 (AKT1)	0, 1
117	Purine permease family protein	0, 1
118	Pyruvate kinase	0, 1
119	SPX (SYG1/Pho81/XPR1) domain-containing protein / zinc finger (C3HC4-type RING finger) protein-related	0, 1
120	Trehalose-6-phosphate phosphatase	0, 1
121	Wall-associated kinase	0, 1
122	Zinc finger protein	0, 1
123	Armadillo/beta-catenin repeat family protein / kinesin motor family protein	0, 10
124	Carbonic anhydrase family protein	0, 10
125	DNA mismatch repair protein MSH6-1	0, 10
126	Homeodomain protein (BELLRINGER)	0, 10
127	Latex-abundant protein (putative (AMC4) / caspase family protein)	0, 10
128	Methionine sulfoxide reductase domain-containing protein / SeIR domain-containing protein	0, 10
129	Naphthoate synthase (putative / dihydroxynaphthoic acid synthetase, DHNA synthetase)	0, 10
130	RNA helicase (putative similar to ATP-dependent helicase DDX8 (RNA helicase HRH1) (DEAH-box protein 8))	0, 10
131	Stable protein 1-related	0, 10
132	Syntaxin 121 (SYP121) / syntaxin-related protein (SYR1)	0, 10
133	Tubulin folding cofactor C	0, 10
134	Homeobox-leucine zipper protein 13 (HB-13) / HD-ZIP transcription factor 13	0, 1, 10
135	Ovate family protein	0, 1, 10
136	Sodium proton exchanger	0, 1, 10
137	DNA topoisomerase family protein (similar to DNA Topoisomerase I)	0, 1, 2
138	Ethylene-responsive factor 1 (ERF1)	0, 1 , 2
139	Exostosin family protein	0, 1, 2
140	GDSL-motif lipase (putative similar to family II lipase EXL6)	0, 1, 2
141	Glycoside hydrolase family 19 protein	0, 1, 2, 10
142	Heat shock factor protein 4 (HSF4) / heat shock transcription factor 4 (HSTF4)	0, 1, 2, 10
143	Transducin family protein / WD-40 repeat family protein	0, 1, 2, 3, 4, 5, 6, 7, 8
144	Glycosyl hydrolase family 1 protein	0, 1, 2, 3, 4, 5, 6, 7, 8, 9, 10
145	Protein kinase	0, 1, 2, 3, 4, 5, 6, 7, 8, 9, 10
146	Zinc finger (C2H2 type) family protein	0, 1, 2, 3, 4, 5, 6, 7, 8, 9, 10
147	Zinc finger (C3HC4-type RING finger) family protein	0, 1, 2, 3, 4, 5, 6, 7, 8, 9, 10
148	DC1 domain-containing protein	0, 1, 2, 3, 4, 5, 6, 7, 9, 10
149	F-box family protein	0, 1, 2, 3, 4, 5, 6, 8, 9, 10
150	DNA-binding bromodomain-containing protein	0, 1, 2, 3, 4, 5, 7, 8, 9, 10
151	Myb family transcription factors (KAN1, KAN2, MYB24, MYB19, MYB36, MYB51, MYB58, MYB62, MYB68, MYBc, GLK2)	0, 1, 2, 3, 4, 5, 7, 8, 9, 10
152	DNAJ heat shock N-terminal domain-containing protein	0, 1, 2, 3, 4, 5, 8
153	Oxidoreductase, 2OG-Fe(II) oxygenase family protein	0, 1, 2, 3, 4, 5, 8, 10
154	Cytochrome P450	0, 1, 2, 3, 4, 5, 8, 9, 10
155	Glycosyl transferase family 1 protein	0, 1, 2, 3, 4, 5, 8, 9, 10
156	Aspartyl protease family protein	0, 1, 2, 3, 4, 6, 8, 10
157	MATE efflux family protein	0, 1, 2, 3, 4, 7, 8
158	Phosphatidylinositol 3- and 4-kinase family protein	0, 1, 2, 3, 5, 6, 7, 8, 10
159	Disease resistance protein (TIR-NBS-LRR class)	0, 1, 2, 3, 5, 6, 7, 9, 10
160	Protein phosphatase 2C	0, 1, 2, 3, 5, 6, 8, 10
161	ABC transporter (MRP-like ABC transporter)	0, 1, 2, 3, 5, 6, 8, 9, 10
162	HECT-domain-containing protein / ubiquitin-transferase family protein (similar to Thyroid receptor interacting protein 12 (TRIP12))	0, 1, 2, 3, 6, 10
163	Serine carboxypeptidase III	0, 1, 2, 3, 6, 10
164	Amino acid transporter 4 (putative (AAP4))	0, 1, 2, 3, 6, 7, 10
165	Meprin and TRAF homology domain-containing protein / MATH domain-containing protein	0, 1, 2, 3, 6, 7, 8, 10
166	Casein kinase	0, 1, 2, 4
167	tRNA-splicing endonuclease	0, 1, 2, 4
168	Tetratricopeptide repeat (TPR)-containing protein	0, 1, 2, 4, 10
169	Zinc finger (CCCH-type) family protein	0, 1, 2, 4, 10
170	Transferase family protein	0, 1, 2, 4, 5, 6
171	Leucine-rich repeat transmembrane protein kinase	0, 1, 2, 4, 5, 6, 7, 8
172	Pentatricopeptide (PPR)	0, 1, 2, 4, 5, 6, 7, 8, 9, 10
173	RNA recognition motif (RRM)-containing protein	0, 1, 2, 4, 5, 8
174	Transport protein	0, 1, 2, 4, 5, 8
175	Auxin-responsive AUX/IAA family protein (identical to IAA14)	0, 1, 2, 4, 5, 8, 9, 10
176	Ulp1 protease family protein	0, 1, 2, 4, 5, 9
177	Leucine-rich repeat family protein	0, 1, 2, 4, 9, 10
178	DEAD/DEAH box helicase	0, 1, 2, 5
179	Mitochondrial substrate carrier family	0, 1, 2, 5
180	PHD finger family protein	0, 1, 2, 5
181	Polygalacturonase (putative pectinase)	0, 1, 2, 5
182	DEAD box RNA helicase (DRH1)	0, 1, 2, 5, 10
183	WD-40 repeat family protein	0, 1, 2, 5, 10
184	Beta-galactosidase	0, 1, 2, 5, 6
185	Calcium-binding EF hand family protein	0, 1, 2, 5, 6
186	Leucine-rich repeat family protein / protein kinase family	0, 1, 2, 5, 7, 8, 9, 10
187	Kinesin light chain-related	0, 1, 2, 5, 8, 10
188	Lipase class 3 family protein	0, 1, 2, 5, 8, 10
189	No apical meristem (NAM) family protein	0, 1, 2, 5, 8, 10
190	Pleckstrin homology (PH) domain-containing protein	0, 1, 2, 6
191	RNA-dependent RNA polymerase	0, 1, 2, 6
192	GTP-binding family protein	0, 1, 2, 7
193	Kelch repeat-containing	0, 1, 2, 7
194	Sugar transporter (putative similar to ERD6 protein)	0, 1, 2, 7
195	DNA-directed RNA polymerase	0, 1, 2, 7, 8
196	DegP protease	0, 1, 2, 8
197	Flavin-containing monooxygenase / FMO (YUCCA2)	0, 1, 2, 8
198	Transcription regulator NOT2/NOT3/NOT5 family protein	1, 2
199	Paired amphipathic helix repeat-containing protein	0, 1, 2, 8, 10
200	bZIP transcription factor (POSF21)	0, 1, 2, 9
201	Proline-rich family protein	0, 1, 2, 9
202	Calcineurin-like phosphoesterase family protein	0, 1, 3, 4, 5, 6, 7
203	SNF2 domain-containing protein / helicase domain-containing protein	0, 1, 3, 5, 7, 8
204	26S proteasome regulatory subunit	0, 1, 4, 5
205	60S ribosomal protein L10 (RPL10A) / Wilm's tumor suppressor protein-related (similar to tumor suppressor)	0, 1, 4, 5, 10
206	Basic helix-loop-helix (bHLH) family protein	0, 1, 4, 5, 8
207	Hydrolase, alpha/beta fold family protein	0, 1, 4, 5, 8
208	Exonuclease	0, 1, 4, 6, 8
209	Multidrug resistance P-glycoprotein	0, 1, 4, 7
210	Proton-dependent oligopeptide transport (POT) family protein	0, 1, 5
211	Far-red impaired responsive family protein / FAR1 family protein	0, 1, 5, 10
212	Protease inhibitor/seed storage/lipid transfer protein (LTP) family protein	0, 1, 5, 6, 10
213	Arabinogalactan-protein	0, 1, 5, 7
214	Disease resistance protein (TIR-NBS class)	0, 1, 5, 7
215	Cell division control protein	0, 1, 5, 7, 8
216	Nodulin family protein	0, 1, 5, 8
217	ARID/BRIGHT DNA-binding domain-containing protein	0, 1, 6
218	Disease resistance family protein	0, 1, 7
219	Membrane protein	0, 1, 7
220	Cyclic nucleotide-regulated ion channel	0, 1, 7, 8
221	MADS-box family protein	0, 1, 8, 9
222	Mechanosensitive ion channel domain-containing protein / MS ion channel domain-containing protein	0, 1, 8, 9
223	Scarecrow-like transcription factor 6 (SCL6)	0, 1, 9, 10
224	3'(2'),5'-bisphosphate nucleotidase (putative inositol polyphosphate 1-phosphatase)	0, 2
225	Acyl CoA reductase	0, 2
226	Calcineurin B-like protein 3 (CBL3)	0, 2
227	CCAAT-binding transcription factor (CBF-B/NF-YA) family protein	0, 2
228	Chaperonin	0, 2
229	Chlorophyll A/B binding protein precursor	0, 2
230	Chromatin remodeling protein (putative (SYD) similar to transcriptional activator HBRM)	0, 2
231	Copine	0, 2
232	FAD linked oxidase family protein	0, 2
233	Geranylgeranyl pyrophosphate synthase (GGPS2) (GGPS5) / GGPP synthetase / farnesyltranstransferase	0, 2
234	Gibberellin 20-oxidase	0, 2
235	Glucose-6-phosphate isomerase	0, 2
236	Inosine-uridine preferring nucleoside hydrolase family protein	0, 2
237	NAD-dependent epimerase/dehydratase family protein	0, 2
238	NPK1-related protein kinase	0, 2
239	P300/CBP acetyltransferase-related protein 2 (PCAT2)	0, 2
240	SPL1-Related2 protein (SPL1R2)	0, 2
241	Terpene synthase/cyclase family protein	0, 2
242	Transcription initiation factor IIB-1 / general transcription factor TFIIB-1 (TFIIB1)	0, 2
243	Vesicle-associated membrane family protein / VAMP family protein	0, 2
244	Transcription factor (putative fertilization-independent seed 2 protein (FIS2))	0, 2, 1, 5, 6, 7, 10
245	Splicing factor (putative similar to splicing factor 3B subunit 1)	0, 2, 3
246	Floral homeotic protein APETALA2 (AP2)	0, 2, 3, 4, 8, 10
247	UDP-glucoronosyl/UDP-glucosyl transferase family protein	0, 2, 3, 4, 10
248	Tubulin beta-1 chain (TUB1)	0, 2, 3, 4, 5, 8
249	Auxin responsive factor (ARF4)	0
250	Replication factor C 36 kDA	0, 2, 3, 5
251	Hydroxyproline-rich glycoprotein family	0, 2, 3, 5, 10
252	Formin homology 2 domain-containing protein / FH2 domain-containing protein	0, 2, 3, 5, 6, 7, 10
253	Transcriptional factor B3 family protein	0, 2, 3, 5, 6, 7, 10
254	Myosin	0, 2, 3, 5, 8, 10
255	40S ribosomal protein S15A (RPS15aD) cytoplasmic ribosomal protein S15a	0, 2, 3, 5, 9, 7, 10
256	ABC1 family protein	0, 2, 3, 6, 10
257	VQ motif-containing protein	0, 2, 3, 7, 8
258	Cellulose synthase family protein	0, 2, 4
259	Phototropic-responsive NPH3 family protein	0, 2, 4, 5
260	Glutamate receptor family protein (GLR1.1)	0, 2, 4, 5, 10
261	Amino acid permease (putative (AUX1))	0, 2, 4, 5, 7
262	C2 domain-containing protein	0, 2, 4, 5, 8, 10
263	AAA-type ATPase family protein	0, 2, 4, 8, 10
264	Integral membrane family protein	0, 2, 5, 10
265	Ribosomal protein	0, 2, 5, 6, 10
266	Calmodulin-binding family protein	0, 2, 5, 8
267	Peroxidase	0, 2, 5, 8
268	Pectinesterase family protein	0, 2, 5, 8, 9, 10
269	Dof zinc finger protein DAG1 / Dof affecting germination 1 (DAG1) / transcription factor BBFa (BBFA)	0, 2, 6
270	Peptidyl-prolyl cis-trans isomerase (PIN1) / cyclophilin / rotamase	0, 2, 6
271	Ubiquitin family protein	0, 2, 6
272	Dehydration-responsive family protein (similar to early-responsive to dehydration stress ERD3 protein)	0, 2, 7, 10
273	Lectin protein kinase	0, 2, 7, 10
274	Multi-copper oxidase type I family protein	0, 2, 7, 9
275	Helicase domain-containing protein	0, 2, 8
276	Mitochondrial transcription termination factor-related / mTERF-related	0, 2, 8
277	Peptidase M16 family protein / insulinase family protein	0, 2, 8
278	TCP family transcription factor	0, 2, 8
279	Ubiquitin carboxyl-terminal hydrolase family protein	0, 2, 8
280	Jacalin lectin family protein	0, 2, 8, 10
281	Senescence-associated family protein	0, 2, 8, 10
282	Short-chain dehydrogenase/reductase (SDR) family protein	0, 2, 8, 9
283	Armadillo/beta-catenin repeat family protein	0, 3 , 6, 7, 10
284	Cation/hydrogen exchanger (putative (CHX23) monovalent cation:proton antiporter family 2 (CPA2) member)	0, 3, 4
285	Phospholipase D delta / PLD delta (PLDDELTA)	0, 3, 4
286	Tonneau 1b (TON1b)	0, 3, 4
287	Subtilase family protein	0, 3, 4, 5, 6, 7, 8, 10
288	ABA-responsive element-binding protein 1 (AREB1) and ABA responsive proteins (HVA22a/c)	0, 3, 4, 6
289	Polygalacturonase inhibiting protein 1 (PGIP1)	0, 3, 4, 6
290	Acyl-[acyl-carrier-protein] desaturase (putative / stearoyl-ACP desaturase, Acyl-[acyl-carrier protein] desaturase)	0, 3, 6
291	WRKY family transcription factor	0, 3, 6, 8, 10
292	Acetyl-CoA carboxylase 1 (ACC1)	0, 4
293	Chloroplast lumen common family protein	0, 4
294	Cytidine/deoxycytidylate deaminase family protein	0, 4
295	DNA ligase IV	0, 4
296	Farnesyl pyrophosphate synthetase 1, mitochondrial (FPS1) / FPP synthetase 1 / farnesyl diphosphate synthase 1	0, 4
297	Phox (PX) domain-containing protein	0, 4
298	Rac-like GTP-binding protein (ARAC1) (ATGP2)	0, 4
299	Xyloglucan fucosyltransferase, putative (FUT6)	0, 4
300	Beta-fructofuranosidase (putative invertase, saccharase)	0, 4, 7
301	Bifunctional nuclease	0, 4, 7
302	Homeobox protein knotted-1 like 1 (KNAT1)	0, 4, 7
303	Auxin transport protein (BIG)	0, 4, 8
304	EXS family protein / ERD1/XPR1/SYG1 family protein	0, 4, 9
305	Alternative oxidase 1a, mitochondrial (AOX1A)	0, 5
306	DEIH-box RNA/DNA helicase	0, 5
307	DNA repair family protein	0, 5
308	Glutathione S-conjugate ABC transporter (MRP2) (almost identical to MgATP-energized glutathione S-conjugate pump)	0, 5
309	Sucrose synthase (putative sucrose-UDP glucosyltransferase)	0, 5
310	Cysteine synthase (putative / O-acetylserine (thiol)-lyase, putative / O-acetylserine sulfhydrylase)	0, 5, 10
311	Plastocyanin-like domain-containing protein	0, 5, 10
312	XH/XS domain-containing protein	0, 5, 6
313	FAD-binding domain-containing protein	0, 5, 7
314	tRNA synthetase class I (W and Y) family protein	0, 5, 8
315	Alpha-glucosidase	0, 6
316	Suppressor of forked protein family protein / SUF family protein	0, 6
317	Glucose-6-phosphate/phosphate translocator	0, 6, 8
318	Anthranilate phosphoribosyltransferase	0, 7
319	Histone deacetylase family protein	0, 7
320	Phosphatidic acid phosphatase family protein / PAP2 family protein	0, 7, 9
321	Alpha-amylase	0, 8
322	Disease resistance protein (NBS-LRR class)	0, 8
323	Met-10+ like family protein	0, 8
324	Peptidyl-tRNA hydrolase family protein	0, 8
325	Long-chain-alcohol O-fatty-acyltransferase family protein / wax synthase family protein	0, 9
326	Prenylated rab acceptor (PRA1) family protein	0, 9
327	12-oxophytodienoate reductase (OPR1)	1
328	14-3-3 protein GF14 kappa (GRF8)	1
329	3-oxoacyl-[acyl-carrier-protein] synthase II	1
330	Anionic peroxidase	1
331	Annexin 7 (ANN7)	1
332	Anthocyanin-related membrane protein family	1
333	Anthranilate synthase, alpha subunit, component I-2 (ASA2)	1
334	Balbiani ring 1-related / BR1-related	1
335	Basic endochitinase identical	1
336	Beige/BEACH domain-containing protein contains 5 WD-40 repeats	1
337	Betaine-aldehyde dehydrogenase	1
338	Bifunctional aspartate kinase/homoserine dehydrogenase / AK-HSDH	1
339	Brassinosteroid signalling positive regulator-related (contains similarity to BZR1 protein)	1
340	Calcium-transporting ATPase, plasma membrane-type (putative / Ca2+-ATPase, putative (ACA9))	1
341	Cell wall integrity and stress response component 4 precursor	1
342	CHP-rich zinc finger protein	1
343	Clathrin heavy chain	1
344	CwfJ-like family protein	1
345	Cytoplasmic linker protein-related	1
346	Delta-adaptin (putative similar to Adapter-related protein complex 3 delta 1 subunit (Delta-adaptin 3))	1
347	DJ-1 family protein (similar to CAP1)	1
348	Domain-containing protein / helicase domain-containing protein (similar to transcriptional activator SRCAP)	1
349	E3 ubiquitin ligase	1
350	Endo-1,4-beta-glucanase KORRIGAN (KOR) / cellulase (OR16pep)	1
351	GCN5-related N-acetyltransferase (GNAT) family protein / nuclear shuttle interacting protein (NSI)	1
352	Glutamate:glyoxylate aminotransferase 2 (GGT2)	1
353	Glutathione synthetase (GSH2)	1
354	Heat shock transcription factor family protein	1
355	Heterogeneous nuclear ribonucleoprotein	1
356	Hexokinase 1 (HXK1)	1
357	High-affinity nitrate transporter (putative similar to trans-membrane nitrate transporter protein AtNRT2:1)	1
358	Holocarboxylase synthetase 1 (HCS1)	1
359	IAA-alanine resistance protein 1	1
360	Inner no outer protein (INO)	1
361	Isocitrate lyase (putative similar to isocitrate lyase)	1
362	K+ efflux antiporter (putative (KEA1))	1
363	KH domain RNA binding protein QKI-7B	1
364	Kin17 DNA-binding protein-related (contains similarity to zinc finger protein rts2)	1
365	Laccase family protein / diphenol oxidase family protein (similar to high-pI laccase (LAC2-1))	1
366	Lateral root primordium 1 (LRP1)	1
367	Leaf senescence-associated protein (SAG101)	1
368	Legume lectin family protein	1
369	Macrophage migration inhibitory factor family protein / MIF family protein	1
370	MAGE-8 antigen-related	1
371	Malate dehydrogenase [NAD]	1
372	Mannosyl-oligosaccharide 1,2-alpha-mannosidase	1
373	Merozoite surface protein-related	1
374	Metal transporter family protein	1
375	Methyladenine glycosylase family protein (similar to DNA-3-methyladenine glycosylase )	1
376	N2,N2-dimethylguanosine tRNA methyltransferase family protein	1
377	NADP-dependent oxidoreductase	1
378	NADPH-cytochrome p450 reductase (putative / NADPH-ferrihemoprotein reductase)	1
379	NHL repeat-containing protein	1
380	NOL1/NOP2/sun family protein	1
381	Nuclear transport factor 2 (NTF2)	1
382	Nucleoside diphosphate kinase 3, mitochondrial (NDK3)	1
383	Outer membrane OMP85 family protein	1
384	Pattern formation protein (EMB30) (GNOM)	1
385	Photosystem II 11 kDa protein-related	1
386	Phytoene synthase (PSY) / geranylgeranyl-diphosphate geranylgeranyl transferase	1
387	Polyribonucleotide nucleotidyltransferase	1
388	Protein arginine N-methyltransferase family protein	1
389	Protochlorophyllide reductase B chloroplast / PCR B / NADPH-protochlorophyllide oxidoreductase B (PORB)	1
390	PRP8 protein	1
391	Pseudo-response regulator 2 (APRR2) (TOC2)	1
392	Pyridine nucleotide-disulphide oxidoreductase family protein	1
393	Ran-binding protein 1a (RanBP1a)	1
394	Reticulon family protein	1
395	Ribonucleoside-diphosphate reductase small chain	1
396	Root nodule development protein-related similar to N7 protein	1
397	Senescence/dehydration-associated protein-related	1
398	Small nuclear ribonucleoprotein E	1
399	Squamosa promoter-binding protein-like 8 (SPL8)	1
400	Strictosidine synthase family protein	1
401	Surfeit locus protein 5 family protein / SURF5 family protein	1
402	Tetrahydrofolate dehydrogenase/cyclohydrolase (putative similar to C-1-tetrahydrofolate synthase, cytoplasmic (C1-THF synthase))	1
403	Tropomyosin-related	1
404	TTC15 protein	1
405	UBX domain-containing protein	1
406	UDP-GlcNAc:dolichol phosphate N-acetylglucosamine-1-phosphate transferase	1
407	Xanthine dehydrogenase	1
408	1,2-diacylglycerol 3-beta-galactosyltransferase	10
409	30S ribosomal protein S5	10
410	Actin-depolymerizing factor	10
411	Adaptin family protein (similar to Adapter-related protein complex 4 beta 1 subunit (Beta subunit of AP- 4), beta-adaptin)	10
412	Arabidopsis pde1 suppressor 1 protein (ASP1)	10
413	Beta-tubulin	10
414	Caffeic acid O-methyltransferase	10
415	Cation efflux family protein	10
416	Cation exchanger, putative (CAX5) (similar to low affinity calcium antiporter CAX2, H+/Ca2+ exchanger 2)	10
417	CCR4-NOT transcription complex protein	10
418	CLAVATA1 receptor kinase (CLV1)	10
419	Cystathionine gamma-synthase, chloroplast (putative / O-succinylhomoserine (Thiol)-lyase,)	10
420	Electron transfer flavoprotein alpha subunit family protein	10
421	ELM2 domain-containing protein / PHD finger family protein	10
422	Enhanced disease susceptibility protein (putative / salicylic acid induction deficient protein, enhanced disease susceptibility 5)	10
423	Epoxide hydrolase, soluble (sEH) (identical to ATsEH)	10
424	Fasciclin-like arabinogalactan-protein (FLA7)	10
425	GB|AAO42802.1	10
426	GB|AAO64806.1	10
427	GPI transamidase component Gpi16 subunit family protein	10
428	GYF domain-containing protein	10
429	Integral membrane transporter family protein (similar to high affinity folic acid/methotrexate transporter 5)	10
430	Inter-alpha-trypsin inhibitor heavy chain-related	10
431	Isochorismatase hydrolase family protein	10
432	Non-race specific disease resistance protein	10
433	Pinhead protein (PINHEAD) / zwille protein (ZWILLE)	10
434	PP1/PP2A phosphatases pleiotropic regulator 1 (PRL1)	10
435	PUR alpha-1 protein identical(2)	10
436	Putative CLAVATA3/ESR-Related 27 (CLE27)	10
437	Putrescine-binding periplasmic protein-related (similar to Chain A, Putrescine Receptor (Potf))	10
438	Quercetin 3-O-methyltransferase 1 / flavonol 3-O-methyltransferase 1 / caffeic acid/5-hydroxyferulic acid O-methyltransferase (OMT1)	10
439	RED family protein (similar to Red protein (RER protein))	10
440	Regulator of chromosome condensation (RCC1) family protein	10
441	Ribonuclease II family protein	10
442	SART-1 family protein	10
443	Sensory transduction histidine kinase-related (similar to Sensor protein rcsC, sensory transduction histidine kinase slr1759)	10
444	Succinate dehydrogenase [ubiquinone] flavoprotein subunit, mitochondrial / flavoprotein subunit of complex II	10
445	Thioredoxin reductase 2 / NADPH-dependent thioredoxin reductase 2 (NTR2)	10
446	Toprim domain-containing protein	10
447	Delta 1-pyrroline-5-carboxylate synthetase B / P5CS B (P5CS2)	1, 10
448	Magnesium transporter CorA-like family protein (MRS2-2)	1, 10
449	MutT/nudix family protein	1, 10
450	RabGAP/TBC domain-containing protein	1, 10
451	Squalene monooxygenase (putative squalene epoxidase)	1, 10
452	Vesicle transport protein SEC22	1, 10
453	CBS domain-containing protein	1, 2
454	Chromomethylase 1 (CMT1)	1, 2
455	COP9 signalosome complex subunit 1 / CSN complex subunit 1 (CSN1) / COP11 protein (COP11) / FUSCA protein (FUS6) FUSCA6, COP11, CSN1	1, 2
456	Endomembrane protein 70	1, 2
457	Lysine decarboxylase family protein	1, 2
458	Nitrate transporter (NTP3)	1, 2
459	Phosphate-responsive 1 family protein (similar to phi-1 (phosphate-induced gene)	1, 2
460	PRLI-interacting factor L	1, 2
461	Pullulanase (putative starch debranching enzyme)	1, 2
462	RNase L inhibitor protein-related	1, 2
463	S-adenosyl-L-methionine:carboxyl methyltransferase family protein	1, 2
464	Starch excess protein (SEX1) identical to SEX1	1, 2
465	Two-pore calcium channel (TPC1)	1, 2
466	Vacuolar ATP synthase subunit D (VATD)	1, 2
467	Very-long-chain fatty acid condensing enzyme	1, 2
468	Coatomer beta subunit (putative beta-coat protein, beta-COP)	1, 2, 10
469	Oxysterol-binding family protein	1, 2, 10
470	Trithorax 1 (ATX-1) (TRX1)	1, 2, 10
471	Mother of FT and TF1 protein (MFT)	1, 2, 3
472	Ankyrin repeat family protein	1, 2, 3, 5, 10
473	Disease resistance protein (CC-NBS-LRR class)	1, 2, 3, 5, 10
474	Glycine-rich protein	1, 2, 3, 6, 7, 10
475	SWIB complex BAF60b domain-containing protein	1, 2, 3, 8, 10
476	Eukaryotic translation initiation factor 2 family protein / eIF-2 family	1, 2, 4, 5
477	DNA binding zinc finger protein (Pspzf)	1, 2, 5
478	Fringe-related protein	1, 2, 5
479	Ras-related GTP-binding family protein	1, 2, 5
480	UP|Q9LPJ0	1, 2, 5
481	Mitogen activated protein kinase 6/MAPKK/MAPKKK	1, 2, 5, 10
482	Wound-responsive protein	1, 2, 5, 6
483	RNA-binding protein	1, 2, 5, 6, 10
484	Cyclin (similar to cyclin 3a, (CYC3b))	1, 2, 5, 7
485	Disease resistance family protein / LRR family protein	1, 2, 5, 7, 10
486	Kelch repeat-containing F-box family protein	1, 2, 5, 8, 9, 10
487	Haloacid dehalogenase (HAD) superfamily protein	1, 2, 6, 9, 10
488	Importin beta-2 subunit family	1, 2, 7
489	Curculin-like (mannose-binding) lectin family protein	1, 2, 9
490	Glycogenin glucosyltransferase (glycogenin)	1, 3
491	SET domain-containing protein (ASHH1)	1, 3
492	Aspartate aminotransferase	1, 3, 10
493	CBL-interacting protein kinase 12 (CIPK12)	1, 3, 4, 10
494	FAT domain-containing protein / phosphatidylinositol 3- and 4-kinase family protein	1, 3, 8
495	Octicosapeptide/Phox/Bem1p (PB1) domain-containing protein	1, 4
496	Thionin	1, 4
497	Midasin-related	1, 4, 6, 7
498	Zinc knuckle (CCHC-type) family protein	1, 4, 7, 8, 10
499	ATP-dependent DNA helicase	1, 5
500	Conserved oligomeric Golgi complex component-related	1, 5
501	Epsin N-terminal homology (ENTH) domain-containing protein (similar to clathrin assembly protein)	1, 5
502	Nicotianamine synthase	1, 5
503	Peptidase C1A papain family protein	1, 5
504	Phosphoesterase	1, 5
505	Pyrophosphate--fructose-6-phosphate 1-phosphotransferase beta subunit	1, 5
506	Selenium-binding protein	1, 5
507	Universal stress protein (USP) family protein	1, 5
508	Vacuolar protein sorting 11 family protein / VPS11 family protein	1, 5
509	Respiratory burst oxidase protein A (RbohA)	1, 5, 10
510	Adapter protein SPIKE1 (SPK1)	1, 6
511	Late embryogenesis abundant domain-containing protein / LEA domain-containing protein	1, 6
512	Zinc finger (B-box type) family protein	1, 6, 7
513	Exportin 1 (putative strong similarity to Exportin1 (XPO1) protein)	1, 8
514	Pumilio/Puf RNA-binding domain-containing protein	1, 8, 10
515	CLE17 (putative CLAVATA3/ESR-Related 17 (CLE17))	1, 9
516	26S proteasome AAA-ATPase subunit (RPT2a) almost identical to 26S proteasome AAA-ATPase subunit RPT2a	2
517	3-isopropylmalate dehydrogenase, chloroplast	2
518	4-coumarate-CoA ligase	2
519	Aldehyde dehydrogenase (ALDH2)	2
520	Alliinase family protein(2)	2
521	Anion exchange family protein	2
522	Arginine/serine-rich splicing factor	2
523	Aspartic proteinase	2
524	ATP dependent DNA ligase family protein	2
525	ATPase E1-E2 type family protein / haloacid dehalogenase-like hydrolase family protein / heavy-metal-associated domain-containing protein (similar to cadmium efflux pump protein)	2
526	Auxin efflux carrier family protein	2
527	Bactericidal permeability-increasing protein	2
528	Beta-amylase PCT-BMYI	2
529	Caffeoyl-CoA 3-O-methyltransferase	2
530	Chloride channel protein (CLC-a)	2
531	Chloroplast outer membrane protein-related	2
532	Choline transporter-related	2
533	Chromodomain-helicase-DNA-binding family protein / CHD family protein	2
534	Cinnamyl-alcohol dehydrogenase (CAD)	2
535	Co-chaperone grpE family protein	2
536	Cyclic nucleotide-binding transporter 2 / CNBT2 (CNGC19)	2
537	Cysteine proteinase	2
538	D111/G-patch domain-containing protein (similar to Tuftelin-interacting protein 11)	2
539	Deaminase-related (similar to tRNA-specific adenosine deaminase 2)	2
540	Defective in exine formation protein (DEX1)	2
541	Diacylglycerol O-acyltransferase / acyl CoA:diacylglycerol acyltransferase (DGAT)	2
542	DNA (cytosine-5-)-methyltransferase (METII)	2
543	DNA gyrase subunit A family protein	2
544	DNA-damage-repair/toleration protein	2
545	DOMON domain-containing protein / dopamine beta-monooxygenase N-terminal domain-containing protein	2
546	Emsy N terminus domain-containing protein	2
547	Endonuclease/exonuclease/phosphatase family protein (similar to inositol polyphosphate 5-phosphatase I, II)	2
548	Fatty acid multifunctional protein (MFP2)	2
549	Flavonol synthase 1 (FLS1)	2
550	GB|AAO64862.1	2
551	GB|AAP37805.1, At5g25460	2
552	GB|AAP68321.1	2
553	Glucan phosphorylase (putative similar to alpha-glucan phosphorylase, L isozyme 1 precursor)	2
554	Glutamate-1-semialdehyde 2,1-aminomutase 1 (GSA 1) / glutamate-1-semialdehyde aminotransferase 1 (GSA-AT 1)	2
555	Glycerol-3-phosphate transporter	2
556	Glycerophosphoryl diester phosphodiesterase family protein	2
557	Gravity-responsive protein / altered response to gravity protein (ARG1)	2
558	Heat shock cognate 70 kDa protein 1 (HSC70-1) (HSP70-1)	2
559	High mobility group (HMG1/2) family protein	2
560	Homeobox-leucine zipper family protein (similarity to homeodomain protein PALE-2)	2
561	Hydroxymethylglutaryl-CoA lyase (putative 3-hydroxy-3-methylglutarate-CoA lyase, HMG-CoA lyase	2
562	Immunophilin / FKBP-type peptidyl-prolyl cis-trans isomerase family protein	2
563	Inositol 1,3,4-trisphosphate 5/6-kinase family protein	2
564	Iron transporter-related	2
565	Isoamylase (putative starch debranching enzyme)	2
566	Ketopantoate hydroxymethyltransferase family protein (similar to 3-methyl-2-oxobutanoate hydroxymethyltransferase)	2
567	Kip-related protein 4 (KRP4) / cyclin-dependent kinase inhibitor 4 (ICK4)	2
568	L-asparaginase (putative L-asparagine amidohydrolase)	2
569	Lysine-ketoglutarate reductase/saccharopine dehydrogenase bifunctional enzyme	2
570	MA3 domain-containing protein (similar to programmed cell death 4 protein)	2
571	Major intrinsic family protein / MIP family protein	2
572	Malate oxidoreductase	2
573	Mannitol transporter	2
574	Mannosyltransferase	2
575	MAP kinase phosphatase (MKP1)	2
576	Menaquinone biosynthesis protein-related	2
577	Metallo-beta-lactamase family protein	2
578	Microtubule associated protein (MAP65/ASE1) family protein	2
579	Monooxygenase family protein (similar to polyketide hydroxylases)	2
580	N-acetylglucosaminyl transferase component family protein / Gpi1 family protein	2
581	O-methyltransferase	2
582	ORMDL family protein	2
583	Oxoglutarate/malate translocator (putative similar to 2-oxoglutarate/malate translocator precursor)	2
584	Pectin methylesterase (putative similar to fruit-specific pectin methylesterase)	2
585	Pectinesterase inhibitor domain-containing protein	2
586	Peptidase M3 family protein / thimet oligopeptidase family protein	2
587	Peroxin-3 family protein	2
588	PHD finger transcription factor	2
589	Phosphofructokinase family protei	2
590	Phospholipase D gamma 2 / PLD gamma 2 (PLDGAMMA2)	2
591	Phospholipid/glycerol acyltransferase family protein	2
592	Phytochelatin synthetase (putative COBRA cell expansion protein COB)	2
593	Porphobilinogen synthase (putative delta-aminolevulinic acid dehydratase)	2
594	Proline-rich spliceosome-associated (PSP) family protein / zinc knuckle (CCHC-type) family protein	2
595	Proteasome inhibitor-related (similar to PI31 subunit (hPI31))	2
596	Protoporphyrinogen oxidase (PPOX)	2
597	Pyridoxal-5'-phosphate-dependent enzyme, beta family protein (similar to Cysteine synthase)	2
598	Pyridoxal-dependent decarboxylase family protein (similar to sphingosine-1-phosphate lyase)	2
599	Receptor serine/threonine kinase	2
600	Riboflavin biosynthesis protein (putative ribA)	2
601	Ribonucleoprotein, chloroplast (putative RNA-binding protein cp33)	2
602	RWP-RK domain-containing protein (similar to nodule inception protein)	2
603	S1 RNA-binding domain-containing protein (similar to rRNA biogenesis protein RRP5)	2
604	SABRE	2
605	S-adenosylmethionine synthetase 2 (SAM2)	2
606	SAP domain-containing protein	2
607	Saposin B domain-containing protein	2
608	SAR DNA-binding protein	2
609	SEC14 cytosolic factor (putative / phosphoglyceride transfer protein)	2
610	Sec61beta family protein (similar to Protein transport protein SEC61 beta 1 subunit)	2
611	SecY family protein	2
612	Seven in absentia (SINA) family protein	2
613	Sinapoylglucose:malate sinapoyltransferase (SNG1) (similar to serine carboxypeptidase I precursor)	2
614	SKP1 family protein (similar to glycoprotein)	2
615	Sterol 24-C-methyltransferase	2
616	Stigma-specific Stig1 family protein	2
617	Structure-specific recognition protein 1 / high mobility group protein / HMG protein	2
618	Sucrose transporter / sucrose-proton symporter (SUT4)	2
619	Sulfotransferase family protein (similar to steroid sulfotransferase 1)	2
620	Telomeric DNA-binding protein	2
621	Tetrapyrrole methylase family protein	2
622	Thylakoid lumenal 20 kDa protein	2
623	Topoisomerase 6 subunit B (TOP6B)	2
624	Translin family protein	2
625	Uricase / urate oxidase / nodulin 35	2
626	Vps52/Sac2 family protein (similar to SAC2 protein)	2
627	Zinc finger (AN1-like) family protein	2
628	Calcium exchanger (CAX2)	2, 10
629	Monodehydroascorbate reductase	2, 10
630	PWWP domain-containing protein	2, 10
631	Secretory carrier membrane protein (SCAMP) family protein	2, 10
632	Self-incompatibility protein-related	2, 10
633	U3 ribonucleoprotein (Utp) family protein	2, 10
634	RNA and export factor-binding protein	2, 3
635	Serine O-acetyltransferase (SAT-1)	2, 3
636	Zinc finger (DHHC type) family protein	2, 3
637	Ubiquitin-conjugating enzyme	2, 3, 5, 8
638	ADP-ribosylation factor	2, 3, 6
639	Aminotransferase (putative similar to nicotianamine aminotransferase)	2, 3, 6, 10
640	CAAX amino terminal protease family protein	2, 3, 6, 7
641	Oligopeptide transporter OPT family protein (similar to iron-phytosiderophore transporter protein yellow stripe 1)	2, 3, 8
642	Cellular apoptosis susceptibility protein (putative importin-alpha re-exporter)	2, 4
643	1-deoxy-D-xylulose 5-phosphate synthase	2, 4, 10
644	Esterase (putative similar to ethylene-induced esterase)	2, 4, 10
645	Elongation factor 1B alpha-subunit 1 (eEF1Balpha1)	2, 4, 5
646	2-oxoglutarate-dependent dioxygenase (putative similar to 2A6, tomato ethylene synthesis regulatory protein E8)	2, 5
647	Acetyl co-enzyme A carboxylase carboxyltransferase alpha subunit family	2, 5
648	Apoptosis inhibitory 5 (API5) family protein	2, 5
649	DNA-directed DNA polymerase epsilon catalytic subunit	2, 5
650	Intron maturase type II family protein	2, 5
651	Inward rectifying potassium channel (KAT1)	2, 5
652	Kelch repeat-containing protein / serine/threonine phosphoesterase family protein	2, 5
653	TGF beta receptor associated protein-like protein	2, 5
654	Expansins (EXP1/5/11)	2, 5, 10
655	Harpin-induced family protein / HIN1 family protein / harpin-responsive family protein	2, 5, 10
656	LOB domain family protein / lateral organ boundaries domain family protein (LBD32)	2, 5, 6, 10
657	Transport inhibitor response protein (putative E3 ubiquitin ligase SCF complex F-box subunit)	2, 5, 6, 9
658	Mitochondrial import inner membrane translocase subunit Tim17/Tim22/Tim23 family protein	2, 5, 7
659	Zinc finger (GATA type) family protein	2, 5, 7
660	MORN (Membrane Occupation and Recognition Nexus) repeat-containing protein /phosphatidylinositol-4-phosphate 5-kinase-related	2, 5, 8
661	UDP-glucose:glycoprotein glucosyltransferase	2, 6
662	Glutathione S-transferase	2, 6, 8
663	Serine/threonine protein phosphatase	2, 6, 8, 9
664	ATP-binding cassette transport protein	2, 7
665	Forkhead-associated domain-containing protein / FHA domain-containing protein	2, 7
666	Zinc finger and C2 domain protein (ZAC)	2, 7
667	Armadillo/beta-catenin repeat family protein / U-box domain-containing protein	2, 7, 10
668	Nodulin MtN21 family protein	2, 7, 10
669	DRE-binding protein (DREB1B) / CRT/CRE-binding factor 1 (CBF1) / transcriptional activator CBF1	2, 8
670	Kinase interacting family protein (similar to kinase interacting protein 1)	2, 8
671	Thioredoxin family protein	2, 8
672	COP1-interacting protein (CIP8, CIP7) / zinc finger (C3HC4-type RING finger) family protein	2, 9
673	Long-chain-fatty-acid-CoA ligase / long-chain acyl-CoA synthetase	2, 9
674	Tesmin/TSO1-like CXC domain-containing protein	2, 9
675	5'-3' exoribonuclease (XRN4)	3
676	ATP-dependent Clp protease	3
677	Coenzyme F420 hydrogenase family / dehydrogenase, beta subunit family	3
678	Cytochrome c	3
679	Dihydrolipoamide S-acetyltransferase	3
680	Dyskerin, putative / nucleolar protein NAP57	3
681	Homoserine kinase (HSK)	3
682	PAC motif-containing protein (similar to nonphototropic hypocotyl 1)	3
683	RWD domain-containing protein (similar to RING finger protein 25)	3
684	Sec34-like family protein	3
685	SIT4 phosphatase-associated family protein	3
686	Vacuolar calcium-binding protein-related	3
687	Vegetative storage protein 2 (VSP2)	3
688	UbiA prenyltransferase family protein	3, 10
689	Biotin carboxyl carrier protein of acetyl-CoA carboxylase-related	3, 4
690	S-locus protein 3	3, 4
691	UP|Q8S9L4	3, 4
692	XH domain-containing protein	3, 4
693	Two-component responsive regulator / response reactor 4 (RR4)	3, 4, 5, 7, 10
694	U-box domain-containing protein	3, 4, 7
695	Purple acid phosphatase (PAP11)	3, 5
696	UP|Q8VYI1	3, 5
697	Beta-ketoacyl-CoA synthase	3, 6
698	S-locus lectin protein kinase family protein	3, 6
699	Polyubiquitin (UBQ8)	3, 6, 7, 10
700	Aconitase family protein / aconitate hydratase family protein	3, 6, 7, 8, 10
701	Acid phosphatase (similar to acid phosphatase-1(1))	4
702	Acyl-CoA binding family protein (similar to RING finger rngB protein)	4
703	Beta-ureidopropionase (putative beta-alanine synthase)	4
704	bZIP protein vsf-1 protein	4
705	Cytochrome c1	4
706	DNA polymerase delta small subunit-related	4
707	DPB-1 transcription factor	4
708	Embryo-abundant protein-related	4
709	Fatty acid desaturase family protein	4
710	GB|AAO23588.1	4
711	GB|AAS99687.1	4
712	Metalloendopeptidase (identical to chloroplast processing enzyme metalloendopeptidase)	4
713	Methyltransferase MT-A70 (putative similar to (N6-adenosine)-methyltransferase)	4
714	PAPA-1-like family protein / zinc finger (HIT type) family protein	4
715	Pathogenesis-related protein	4
716	Peptidase M50 family protein / sterol-regulatory element binding protein (SREBP) site 2 protease family protein	4
717	Peptidoglycan-binding LysM domain-containing protein	4
718	Phosphoenolpyruvate carboxylase kinase 2 (PPCK2)	4
719	Phosphoglucomutase	4
720	Presenilin family protein (similar to Presenilin sel-12)	4
721	SWIM zinc finger family protein	4
722	UP|Q86SB5 Argos	4
723	UP|Q8L7R9	4
724	YT521-B-like family protein	4
725	ATP synthase epsilon chain, mitochondrial	4, 10
726	Sec23/sec24 transport family protein	4, 10
727	Enolase	4, 5
728	Dynamin family protein similar to RBTMx2	4, 5, 7, 8
729	Diacylglycerol kinase 1 (DGK1)	4, 6, 7
730	LMBR1 integral membrane family protein	4, 7
731	Nucleotidyltransferase family protein	4, 7
732	P-glycoprotein	4, 7
733	Phosphoribosyltransferase family protein	4, 7
734	Acyl-[acyl carrier protein] thioesterase	4, 8
735	Sulfate transporter	4, 8, 10
736	Rhomboid family protein	4, 9
737	1-aminocyclopropane-1-carboxylate oxidase / ACC oxidase / ethylene-forming enzyme (ACO) (EAT1)	5
738	2-oxoisovalerate dehydrogenase / 3-methyl-2-oxobutanoate dehydrogenase / branched-chain alpha-keto acid dehydrogenase E1 beta subunit (DIN4)	5
739	Actin-related protein 6 (ARP6)	5
740	ADP-glucose pyrophosphorylase family protein	5
741	Argonaute protein (AGO1)	5
742	Beta-hydroxyacyl-ACP dehydratase	5
743	Bromo-adjacent homology (BAH) domain-containing protein	5
744	BSD domain-containing protein	5
745	Calcium-dependent protein kinase	5
746	Crooked neck protein, putative / cell cycle protein	5
747	Cytochrome b (MTCYB) (COB) (CYTB)	5
748	Cytochrome B561 family	5
749	Cytochrome c biogenesis protein family	5
750	Disease resistance protein, RPP13-like (CC-NBS class)	5
751	Eukaryotic pantothenate kinase family protein	5
752	Extensin-like protein	5
753	Flowering time control protein isoform rFCA-1	5
754	Fumarate hydratase (putative fumarase, Lyase)	5
755	GATA transcription factor 3	5
756	Glucose-1-phosphate adenylyltransferase large subunit	5
757	Lecithin diacylglycerol cholesterol acyltransferase	5
758	MAP3K epsilon protein kinase	5
759	Methionine-tRNA ligase (putative methionyl-tRNA synthetase)	5
760	NADP adrenodoxin-like ferredoxin reductase	5
761	Patatin-related	5
762	Permease-related	5
763	Phosphatases pleiotropic regulator 1 (PRL1)	5
764	Phospholipase D alpha 2 / PLD alpha 2 (PLDALPHA2) (PLD2) / choline phosphatase 2	5
765	Phytochrome A supressor spa1 (SPA1)	5
766	Polyadenylate-binding protein (similar to polyadenylate-binding protein (poly(A)-binding protein))	5
767	Prohibitin	5
768	Putative PWWP domain-containing protein, transcription factor (HUA2)	5
769	Remorin family protein	5
770	rRNA processing protein-related	5
771	SAC3/GANP family protein	5
772	Shoot gravitropism 2 (SGR2)	5
773	Short-chain acyl-CoA oxidase	5
774	Starch synthase	5
775	Steroid sulfotransferase	5
776	Stress-inducible protein	5
777	Synaptobrevin family protein	5
778	Tetraacyldisaccharide 4'-kinase family protein	5
779	Thioesterase family protein	5
780	Trehalose-6-phosphate synthase (putative similar to Alpha,alpha-trehalose-phosphate synthase [UDP-forming])	5
781	Trypsin and protease inhibitor family protein / Kunitz family protein (similar to Dr4)	5
782	Ubiquitin fused to ribosomal protein L40	5
783	Aldo/keto reductase family protein	5, 10
784	Ferric reductase-like transmembrane component family protein	5, 10
785	Zinc finger (Ran-binding) family protein	5, 10
786	Zinc finger CONSTANS-related (similar to Zinc finger protein constans-like 15)	5, 10
787	Peroxisomal membrane 22 kDa family protein contains Mpv17 / PMP22 family domain	5, 6
788	DNA cross-link repair protein-related	5, 6, 10
789	ER lumen protein retaining receptor (ERD2) / HDEL receptor	5, 7
790	Fructose-1,6-bisphosphatase (putative D-fructose-1,6-bisphosphate 1-phosphohydrolase)	5, 7
791	PfkB-type carbohydrate kinase family protein	5, 7
792	Double-stranded RNA-binding domain (DsRBD)-containing protein	5, 8
793	Mitotic spindle checkpoint protein	5, 8
794	Shaggy-related protein kinase eta / ASK-eta (ASK7)	5, 8
795	Transketolase (transketolase 1)	5, 9
796	Alcohol dehydrogenase	6
797	Clp amino terminal domain-containing protein	6
798	Cyclic phosphodiesterase	6
799	Cytochrome c oxidase assembly protein	6
800	Defense protein-related	6
801	Embryogenesis-associated protein-related (Embryogenesis-associated protein EMB8-like)	6
802	Glycolipid transfer protein-related (similar to phosphoinositol 4-phosphate adaptor protein-2)	6
803	Homeobox transcription factor (putative similar to homeobox transcription factor Hox7/homeotic protein Hox7)	6
804	Nucellin protein (putative similar to nucellin (similar to aspartic protease)	6
805	Nucleotide-sugar transporter family protein	6
806	Omega-3 fatty acid desaturase, endoplasmic reticulum (FAD3)	6
807	Reticuline oxidase-like protein	6
808	Rieske [2Fe-2S] domain-containing protein (similar to cell death suppressor protein lls1)	6
809	UDP-glucose:sterol glucosyltransferase (UGT80A2)	6
810	Zinc-binding peroxisomal integral membrane protein (PEX10)	6
811	Potassium transporter (putative (KT2) identical to putative potassium transporter AtKT2p, strong similarity to potassium transporter HAK2p)	6, 10
812	DEMETER protein (DME)	6, 9
813	3-ketoacyl-ACP synthase	7
814	Amino acid carrier	7
815	ATP/GTP-binding protein	7
816	BEL1-like homeobox 4 protein (BLH4)	7
817	Chromosome scaffold protein-related	7
818	GHMP kinase-related (similarity to L-fucose kinase)	7
819	Histidine acid phosphatase family protein (similar to multiple inositol polyphosphate phosphatase)	7
820	Lactoylglutathione lyase (putative glyoxalase I)	7
821	Lipid-binding serum glycoprotein family protein	7
822	Lipoyltransferase	7
823	Low similarity to amino acid transporter system A3	7
824	Mevalonate kinase (MK)	7
825	Nitrogen fixation protein	7
826	Porphyromonas-type peptidyl-arginine deiminase family protein	7
827	Sec1 family protein	7
828	Short vegetative phase protein (SVP)	7
829	Sucrose-phosphate synthase	7
830	Translation initiation factor 3 (IF-3)	7, 10
831	2-isopropylmalate synthase 1 (IMS1) (identical to 2-isopropylmalate synthase (IMS1)	8
832	3-phosphoshikimate 1-carboxyvinyltransferase	8
833	6-phosphogluconate dehydrogenase family protein	8
834	Acyl-activating enzyme 13 (AAE13) (similar to malonyl CoA synthetase)	8
835	Beta-expansin	8
836	Cation-chloride cotransporter	8
837	Coproporphyrinogen III oxidase	8
838	Disease resistance response protein 206-d	8
839	Ethanolamine-phosphate cytidylyltransferase	8
840	Exportin-related	8
841	HAC13 protein (HAC13)	8
842	Histone H3.2	8
843	Auxin-responsive protein IAA8 (Indoleacetic acid-induced protein 8)	8
844	L-ascorbate oxidase	8
845	Loricrin-related	8
846	Luminal binding protein 2 (BiP-2) (BP2)	8
847	Major latex protein-related / MLP-related	8
848	Membrane-associated zinc metalloprotease	8
849	Pelota (PEL1)	8
850	Phosphate translocator-related	8
851	Postsynaptic protein-related (similar to postsynaptic protein)	8
852	Rapid alkalinization factor (RALF) family protein	8
853	Serine/threonine protein kinase	8
854	Sodium/hydrogen exchanger family protein	8
855	SPla/RYanodine receptor (SPRY) domain-containing protein	8
856	Uncoupling protein (UCP2)	8
857	Vacuolar processing enzyme alpha / alpha-VPE	8
858	Zinc finger (FYVE type) family protein	8
859	Equilibrative nucleoside transporter	8, 10
860	ARF GAP-like zinc finger-containing protein ZIGA3 (ZIGA3)	9
861	Cadmium-responsive protein / cadmium induced protein (AS8)	9
862	Copper-binding family protein (similar to copper homeostasis)	9
863	DDT domain-containing protein	9
864	Early-responsive to dehydration protein-related / ERD protein-related similar to ERD4 protein (early-responsive to dehydration stress)	9
865	Homeodomain-leucine zipper protein Revoluta (REV) / fascicular fiberless 1 (IFL1)	9
866	PAZ domain-containing protein / piwi domain-containing protein (similar to Argonaute protein (AGO1)	9
867	Proton extrusion protein-related	9
868	Repeat family protein contains 3 (2 significant) WD-40 repeats (similar to beta transducin-like protein HET-E2C*40)	9
869	Tumor susceptibility protein-related	9
870	Vacuolar proton ATPase	9
871	hAT dimerisation domain-containing protein	9
**Note: Some of the same family protein members were unified; see the detail list of targets for each siRNA in Supplemental Table S1 online, including GenBank ID and target score for each protein
