# Supplementary material for: Small RNA regulation of ovule development in the cotton plant, G. hirsutum L
Source: BMC Plant Biol. 2008 Sep 16;8:93. doi: 10.1186/1471-2229-8-93 (PMC2564936; doi:10.1186/1471-2229-8-93)
Supplement: Additional file 5 — Putative target proteins for abundant copy small RNAs of 0–10 dpa developing ovule libraries. **Note: Some of the same family protein members were unified; see the detail list of targets for each siRNA in Additional file 3, including GenBank ID and target score for each protein. [file 1471-2229-8-93-S5.xls]

## Sheet: Sheet1
Table S4. Putative target proteins for abundant copy small RNAs of 0-10 dpa dveloping ovule library
**Number	Protein Names	dpa stages
1	Agenet domain-containing protein	0
2	Anthranilate phosphoribosyltransferase	0
3	ATP phosphoribosyl transferase 2 (ATP-PRT2)	0
4	Beta-galactosidase (putative lactase)	0
5	Catalytic LigB subunit of aromatic ring-opening dioxygenase family	0
6	G-box binding factor 3 (GBF3)	0
7	Glucose-6-phosphate/phosphate translocator	0
8	Multidrug resistance P-glycoprotein	0
9	Potassium channel protein 1 (AKT1)	0
10	Rhodanese-like domain-containing protein / PPIC-type PPIASE domain-containing protein	0
11	Ribosomal protein L7Ae/L30e/S12e/Gadd45 family protein	0
12	Zinc finger (C3HC4-type RING finger) family protein	0, 1, 2, 3, 4, 5, 6, 8, 9, 10
13	F-box family protein	0, 1, 2, 3, 5, 6, 9, 10
14	Pentatricopeptide (PPR) repeat-containing protein	0, 1, 2, 4, 5, 6, 7, 8, 10
15	ABC transporter family protein	0, 1, 3, 5, 6, 8
16	tRNA-splicing endonuclease positive effector-related	0, 2, 4
17	Amino acid transporter family	0, 3, 10
18	UDP-glucoronosyl/UDP-glucosyl transferase family protein	0, 3, 4
19	Subtilase family protein	0, 3, 7, 8
20	Auxin transport protein (BIG)	0, 4
21	Cytochrome P450 71B28	0, 4, 5
22	Disease resistance protein (TIR-NBS class)	0, 5
23	Transporter (putative similar to iron-phytosiderophore transporter protein yellow stripe 1)	0, 5
24	Calcium-binding EF hand family protein	0, 5, 6
25	Pectinesterase family protein	0, 5, 8
26	Serine carboxypeptidase S10 family protein	0, 6
27	Transferase family protein (similar to anthranilate N-hydroxycinnamoyl/benzoyltransferase)	0, 6
28	Chromomethylase 1 (CMT1)	1
29	Delta-adaptin (putative similar to Adapter-related protein complex 3 delta 1 subunit (Delta-adaptin 3))	1
30	Exostosin family protein	1
31	Fringe-related protein	1
32	Heterogeneous nuclear ribonucleoprotein	1
33	Holocarboxylase synthetase 1 (HCS1)	1
34	IAA-alanine resistance protein 1	1
35	Importin beta-2 subunit family	1
36	KH domain RNA binding protein QKI-7B	1
37	Mannosyl-oligosaccharide 1,2-alpha-mannosidase	1
38	N2,N2-dimethylguanosine tRNA methyltransferase family protein	1
39	NADP-dependent oxidoreductase	1
40	Outer membrane OMP85 family protein	1
41	PHD finger family protein	1
42	PRP8 protein	1
43	RNA-dependent RNA polymerase	1
44	Strictosidine synthase family protein	1
45	Tetrahydrofolate dehydrogenase/cyclohydrolase (putative similar to C-1-tetrahydrofolate synthase, cytoplasmic (C1-THF synthase))	1
46	Trehalose-6-phosphate phosphatase	1
47	Trithorax 1 (ATX-1) (TRX1)	1
48	Zinc finger (B-box type) family protein	1
49	1,2-diacylglycerol 3-beta-galactosyltransferase	10
50	30S ribosomal protein S5	10
51	Arabidopsis pde1 suppressor 1 protein (ASP1)	10
52	Aspartate aminotransferase 2	10
53	ATP synthase epsilon chain, mitochondrial	10
54	Beta-tubulin	10
55	Caffeic acid O-methyltransferase	10
56	Calcium exchanger (similar to low affinity calcium antiporter CAX2)	10
57	Cation exchanger, putative (CAX5) (similar to low affinity calcium antiporter CAX2, H+/Ca2+ exchanger 2)	10
58	Coatomer protein complex, subunit alpha	10
59	Delta-1-pyrroline-5-carboxylate dehydrogenase (P5CDH)	10
60	DNA mismatch repair protein MSH6-1	10
61	Enhanced disease susceptibility protein (putative / salicylic acid induction deficient protein, enhanced disease susceptibility 5)	10
62	Expansin (putative (EXP1), identical to expansin (At-EXP1))	10
63	Far-red impaired responsive protein	10
64	GB|AAO42802.1	10
65	GB|AAO64806.1	10
66	Glycoside hydrolase family 47 protein	10
67	GYF domain-containing protein	10
68	Haloacid dehalogenase (HAD) superfamily protein	10
69	hAT dimerisation domain-containing protein / transposase-related	10
70	Homeodomain protein (BELLRINGER) several homeodomain proteins	10
71	Integral membrane family protein (plant integral membrane protein)	10
72	Inter-alpha-trypsin inhibitor heavy chain-related	10
73	Isochorismatase hydrolase family protein	10
74	Mitogen-activated protein kinase (putative (MPK9)) (identical to ATMPK9)	10
75	MutT/nudix family protein	10
76	Ovate family protein	10
77	Oxysterol-binding family protein	10
78	Pinhead protein (PINHEAD) / zwille protein (ZWILLE)	10
79	Potassium transporter (putative (KT2) identical to putative potassium transporter AtKT2p, strong similarity to potassium transporter HAK2p)	10
80	Putrescine-binding periplasmic protein-related (similar to Chain A, Putrescine Receptor (Potf))	10
81	PWWP domain-containing protein	10
82	RED family protein (similar to Red protein (RER protein))	10
83	Regulator of chromosome condensation (RCC1) family protein	10
84	Ribosomal protein L22 family protein	10
85	RNA helicase (putative similar to ATP-dependent helicase DDX8 (RNA helicase HRH1) (DEAH-box protein 8))	10
86	Scarecrow-like transcription factor 6 (SCL6)	10
87	Serine carboxypeptidase III	10
88	SWIB complex BAF60b domain-containing protein	10
89	Thioredoxin reductase 2 / NADPH-dependent thioredoxin reductase 2 (NTR2)	10
90	Transcriptional factor B3 family protein / auxin-responsive factor AUX/IAA-related	10
91	Tubulin folding cofactor D	10
92	U5 small nuclear ribonucleoprotein helicase	10
93	CBS domain-containing protein	1, 2
94	Protein kinase family protein	1, 2, 3, 4, 5, 8, 9, 10
95	DC1 domain-containing protein	1, 3, 4, 5, 6, 9, 10
96	Meprin and TRAF homology domain-containing protein / MATH domain-containing protein	1, 3, 6, 8, 10
97	MATE efflux family protein	1, 3, 7
98	Octicosapeptide/Phox/Bem1p (PB1) domain-containing protein	1, 4
99	Ulp1 protease family protein	1, 4
100	Proton-dependent oligopeptide transport (POT) family protein	1, 5
101	WD-40 repeat family protein	1, 5
102	No apical meristem (NAM) family protein	1, 5, 10
103	Co-chaperone grpE family protein	2
104	DNA binding zinc finger protein (Pspzf) (Fragment)	2
105	Elongation factor Ts family protein	2
106	Inositol 1,3,4-trisphosphate 5/6-kinase family protein	2
107	Isoamylase (putative starch debranching enzyme)	2
108	Lectin protein kinase family protein	2
109	Leucine-rich repeat protein kinase (putative similar to light repressible receptor protein kinase)	2
110	Lysine decarboxylase family protein	2
111	Mitochondrial transcription termination factor-related / mTERF-related	2
112	SABRE	2
113	Serine O-acetyltransferase (SAT-52)	2
114	Telomeric DNA-binding protein	2
115	Tetratricopeptide repeat (TPR)-containing protein	2
116	Transcription factor, putative / zinc finger (C3HC4 type RING finger) family protein (similar to VIP2 protein)	2
117	Transcription regulator NOT2/NOT3/NOT5 family protein	2
118	UP|Q9LPJ0	2
119	Homeobox-leucine zipper family protein (similarity to homeodomain protein PALE-2)	2, 10
120	Disease resistance protein (CC-NBS-LRR class)	2, 3
121	AP2 domain-containing transcription factor (putative similar to Floral homeotic protein APETALA2 protein)	2, 3, 10
122	DNA-binding bromodomain-containing protein	2, 3, 4, 5, 8
123	Glycosyl transferase family 2 protein ( cellulose synthase)	2, 3, 4, 9
124	Glycosyl hydrolase family 1 protein	2, 3, 4, 9, 10
125	DNAJ heat shock N-terminal domain-containing protein (similar to Chaperone protein dnaJ)	2, 3, 5, 8
126	40S ribosomal protein S15A (RPS15aE)	2, 3, 9
127	Leucine-rich repeat family protein	2, 4, 10
128	Transducin family protein / WD-40 repeat family protein	2, 4, 5, 6, 8
129	Wound-responsive protein	2, 5, 6
130	Cyclin (similar to cyclin 3a, (CYC3b))	2, 7
131	5'-3' exoribonuclease (XRN4)	3
132	ATP-dependent Clp protease	3
133	Cation/hydrogen exchanger (putative (CHX23) monovalent cation:proton antiporter family 2 (CPA2) member)	3
134	Coenzyme F420 hydrogenase family / dehydrogenase, beta subunit family	3
135	Dihydrolipoamide S-acetyltransferase	3
136	Dyskerin, putative / nucleolar protein NAP57	3
137	Glycogenin glucosyltransferase (glycogenin)-related	3
138	Homoserine kinase (HSK)	3
139	Myb family transcription factor	3
140	PAC motif-containing protein (similar to nonphototropic hypocotyl 1)	3
141	Replication protein-related	3
142	RNA and export factor-binding protein	3
143	RWD domain-containing protein (similar to RING finger protein 25)	3
144	Sec34-like family protein	3
145	SET domain-containing protein / suppressor of variegation related 1 (SUVR1) (identical to suppressor of variegation related 1)	3
146	SIT4 phosphatase-associated family protein	3
147	U-box domain-containing protein (similar to immediate-early fungal elicitor protein CMPG1)	3
148	UP|Q8VYI1	3
149	Vacuolar calcium-binding protein-related	3
150	Zinc finger (DHHC type) family protein	3
151	Aminotransferase class I and II family protein	3, 10
152	Hydroxyproline-rich glycoprotein family	3, 10
153	Aspartyl protease family protein	3, 4, 8, 10
154	Protein phosphatase 2C	3, 5, 10
155	Phosphatidylinositol-4-phosphate 5-kinase family protein	3, 5, 6, 8, 10
156	Disease resistance protein (TIR-NBS-LRR class)	3, 5, 6, 9, 10
157	Beta-ketoacyl-CoA synthase	3, 6
158	CAAX amino terminal protease family protein	3, 6
159	Cytochrome c	3, 6
160	Formin homology 2 domain-containing protein / FH2 domain-containing protein	3, 6, 10
161	Glycine-rich protein	3, 6, 10
162	HECT-domain-containing protein / ubiquitin-transferase family protein (similar to Thyroid receptor interacting protein 12 (TRIP12))	3, 6, 10
163	Polyubiquitin (UBQ8)	3, 6, 10
164	Armadillo/beta-catenin repeat family protein	3, 6, 7, 10
165	Aconitase family protein / aconitate hydratase family protein	3, 6, 8, 10
166	Zinc finger (C2H2 type) family protein	3, 6, 8, 9, 10
167	VQ motif-containing protein	3, 7
168	Oligopeptide transporter OPT family protein (similar to Sexual differentiation process protein isp4)	3, 8
169	WRKY family transcription factor (similar to DNA-binding protein 2)	3, 8, 10
170	26S proteasome regulatory subunit	4
171	Amino acid permease (putative AUX1)	4
172	ATP synthase protein I -related	4
173	Beta-ureidopropionase (putative beta-alanine synthase)	4
174	Biotin carboxyl carrier protein of acetyl-CoA carboxylase-related	4
175	bZIP protein vsf-1 protein	4
176	Cellulose synthase, catalytic subunit ( cellulose synthase-1)	4
177	Chloroplast lumen common family protein	4
178	DNA polymerase delta small subunit-related	4
179	Dynamin-like protein D (DL1D)	4
180	Embryo-abundant protein-related	4
181	Exonuclease family protein	4
182	GB|AAO23588.1	4
183	GB|AAS99687.1	4
184	Hydrolase, alpha/beta fold family protein	4
185	Metalloendopeptidase (identical to chloroplast processing enzyme metalloendopeptidase)	4
186	Methyltransferase MT-A70 (putative (N6-adenosine)-methyltransferase)	4
187	Pathogenesis-related protein	4
188	Phospholipase D delta / PLD delta (PLDDELTA)	4
189	Phototropic-responsive NPH3 family protein	4
190	Phox (PX) domain-containing protein	4
191	Polygalacturonase-inhibiting protein precursor	4
192	Rac-like GTP-binding protein (ARAC4) / Rho-like GTP-binding protein (ROP2)	4
193	Rhomboid family protein	4
194	Sec23/sec24 transport family protein	4
195	S-locus protein 3	4
196	Sulfate transporter (Sultr1&2)	4
197	Tonneau family protein ( tonneau 1b)	4
198	Two-component responsive regulator family protein	4
199	UP|Q8S9L4	4
200	Xyloglucan:xyloglucosyl transferase	4
201	CBL-interacting protein kinase 12 (CIPK12)	4, 10
202	Enolase	4, 5
203	Oxidoreductase, 2OG-Fe(II) oxygenase family protein	4, 5, 8
204	Acyl-[acyl carrier protein] thioesterase	4, 6
205	Leucine-rich repeat transmembrane protein kinase	4, 6, 8
206	Midasin-related	4, 7
207	AAA-type ATPase family protein	4, 8
208	Basic helix-loop-helix (bHLH) family protein	4, 8
209	Myb family transcription factor (GLK2)	4, 8, 9
210	1-aminocyclopropane-1-carboxylate oxidase / ACC oxidase / ethylene-forming enzyme (ACO) (EAT1)	5
211	Actin-related protein 6 (ARP6)	5
212	Aldo/keto reductase family protein (similar to chalcone reductase, aldose reductase ALDRXV4)	5
213	Argonaute protein (AGO1)	5
214	Beta-hydroxyacyl-ACP dehydratase	5
215	Bromo-adjacent homology (BAH) domain-containing protein	5
216	Calcium-dependent protein kinase	5
217	Calmodulin-binding family protein	5
218	Cytochrome B561 family	5
219	Disease resistance protein, RPP13-like (CC-NBS class)	5
220	DNA repair protein-related (DNA-repair protein XRCC2-like)	5
221	Epsin N-terminal homology (ENTH) domain-containing protein (similar to clathrin assembly protein)	5
222	Eukaryotic pantothenate kinase family protein	5
223	Eukaryotic translation initiation factor 4A	5
224	Glutathione S-conjugate ABC transporter (MRP2) (almost identical to MgATP-energized glutathione S-conjugate pump)	5
225	Harpin-induced protein-related / HIN1-related / harpin-responsive protein-related	5
226	Mitochondrial substrate carrier family	5
227	NADP adrenodoxin-like ferredoxin reductase	5
228	pfkB-type carbohydrate kinase family protein	5
229	Phytochrome A supressor spa1 (SPA1)	5
230	Plastocyanin-like domain-containing protein	5
231	Polyadenylate-binding protein (similar to polyadenylate-binding protein (poly(A)-binding protein))	5
232	Prohibitin	5
233	Purple acid phosphatase (PAP11)	5
234	Pyrophosphate--fructose-6-phosphate 1-phosphotransferase beta subunit	5
235	Ras-related GTP-binding family protein	5
236	Replication protein-related	5
237	RNA recognition motif (RRM)-containing protein	5
238	rRNA processing protein-related	5
239	SAC3/GANP family protein	5
240	Selenium-binding protein	5
241	SNF2 domain-containing protein / helicase domain-containing protein (similar to transcriptional activator SRCAP)	5
242	Steroid sulfotransferase	5
243	Synaptobrevin family protein	5
244	Tetraacyldisaccharide 4'-kinase family protein	5
245	Tubulin beta-8 chain (TUB8) (TUBB8)	5
246	Vacuolar protein sorting 11 family protein / VPS11 family protein	5
247	Zinc finger (GATA type) family protein	5
248	Zinc finger CONSTANS-related (similar to Zinc finger protein constans-like 15)	5
249	Ankyrin repeat family protein	5, 10
250	DEAD box RNA helicase (similar to RNA helicase DBY protein, DEAD-box protein 3	5, 10
251	Glutamate receptor family protein (GLR2.1) (GLR3) plant glutamate receptor family	5, 10
252	Zinc finger (Ran-binding) family protein	5, 10
253	Calcineurin-like phosphoesterase family protein	5, 6
254	FAD-binding domain-containing protein	5, 7
255	Nodulin MtN21 family protein	5, 7, 10
256	C2 domain-containing protein	5, 8
257	tRNA synthetase class II (D, K and N) family protein (similar to Aspartyl-tRNA synthetase)	5, 8
258	Myosin	5, 8, 10
259	Kelch repeat-containing F-box family protein	5, 9
260	Transport inhibitor response protein (putative E3 ubiquitin ligase SCF complex F-box subunit)	5, 9
261	Adapter protein SPIKE1 (SPK1)	6
262	Clp amino terminal domain-containing protein	6
263	DEMETER protein (DME)	6
264	Dof-type zinc finger domain-containing protein	6
265	Nucellin protein (putative similar to nucellin (similar to aspartic protease)	6
266	Omega-3 fatty acid desaturase, endoplasmic reticulum (FAD3)	6
267	Peptidyl-prolyl cis-trans isomerase (PIN1) / cyclophilin / rotamase	6
268	Pleckstrin homology (PH) domain-containing protein / lipid-binding START domain-containing protein	6
269	Polygalacturonase inhibiting protein 1 (PGIP1)	6
270	UDP-glucose:glycoprotein glucosyltransferase	6
271	UDP-glucose:sterol glucosyltransferase (UGT80A2)	6
272	XH/XS domain-containing protein	6
273	zinc-binding peroxisomal integral membrane protein (PEX10)	6
274	DNA cross-link repair protein-related	6, 10
275	LOB domain family protein / lateral organ boundaries domain family protein (LBD32)	6, 10
276	Protease inhibitor/seed storage/lipid transfer protein (LTP) family protein	6, 10
277	Transcription factor jumonji (jmj) family protein / zinc finger (C5HC2 type) family protein	6, 10
278	Serine/threonine protein phosphatase 2A (PP2A) regulatory subunit B' (B'gamma)	6, 9
279	Arabinogalactan-protein	7
280	BEL1-like homeobox 4 protein (BLH4)	7
281	Forkhead-associated domain-containing protein / FHA domain-containing protein MSP58 - nucleolar protein	7
282	Histidine acid phosphatase family protein (similar to multiple inositol polyphosphate phosphatase)	7
283	Lactoylglutathione lyase (putative glyoxalase I)	7
284	Lipid-binding serum glycoprotein family protein	7
285	Lipoyltransferase	7
286	Membrane protein	7
287	Sec1 family protein	7
288	Short vegetative phase protein (SVP)	7
289	Beta-expansin	8
290	Calmodulin-binding protein (similar to pollen-specific calmodulin-binding protein MPCBP)	8
291	Cation-chloride cotransporter	8
292	Disease resistance protein (NBS-LRR class)	8
293	Disease resistance-responsive family protein / dirigent family protein (similar to disease resistance response protein 206-d)	8
294	Ethanolamine-phosphate cytidylyltransferase	8
295	Helicase domain-containing protein (similar to DEIH-box RNA/DNA helicase)	8
296	Histone H3.2	8
297	Kinase interacting family protein (similar to kinase interacting protein 1)	8
298	Lipase class 3 family protein	8
299	Loricrin-related	8
300	Mechanosensitive ion channel domain-containing protein / MS ion channel domain-containing protein	8
301	Mitochondrial transcription termination factor-related / mTERF-related	8
302	Peptidase M16 family protein / insulinase family protein	8
303	Peptidyl-tRNA hydrolase family protein	8
304	Peroxidase	8
305	Phosphate translocator-related	8
306	Pumilio/Puf RNA-binding domain-containing protein (contains similarity to RNA-binding protein)	8
307	Sodium/hydrogen exchanger family protein	8
308	Sulfate transporter	8
309	TCP family transcription factor	8
310	Tubulin beta-9 chain (TUB9)	8
311	Ubiquitin-conjugating enzyme 8 (UBC8) E2	8
312	Uncoupling protein (UCP2)	8
313	Zinc knuckle (CCHC-type) family protein	8
314	Equilibrative nucleoside transporter	8, 10
315	Jacalin lectin family protein (similar to myrosinase binding protein)	8, 10
316	Kinesin motor protein-related C-terminal region	8, 10
317	Paired amphipathic helix repeat-containing protein (similar to transcription co-repressor Sin3)	8, 10
318	Auxin-responsive protein / indoleacetic acid-induced protein 3 (IAA3)	8, 9, 10
319	bZIP transcription factor family protein	9
320	Curculin-like (mannose-binding) lectin family protein	9
321	EXS family protein / ERD1/XPR1/SYG1 family protein	9
322	Long-chain-fatty-acid--CoA ligase / long-chain acyl-CoA synthetase (LACS6)	9
323	MADS-box family protein	9
324	Multi-copper oxidase type I family protein	9
325	PAZ domain-containing protein / piwi domain-containing protein (similar to Argonaute protein (AGO1)	9
326	Phosphatidic acid phosphatase-related / PAP2-related	9
327	Proline-rich family protein	9
328	Proton extrusion protein-related	9
329	Rhomboid family protein	9
330	Scarecrow-like transcription factor 9 (SCL9)	9
331	Short-chain dehydrogenase/reductase (SDR) family protein	9
332	Tesmin/TSO1-like CXC domain-containing protein	9
333	Transketolase (transketolase 1)	9
334	Tumor susceptibility protein-related	9
335	Vacuolar proton ATPase	9
**Note: Some of the same family protein members were unified; see the detail list of targets for each siRNA in Supplemental Table S1 online, including GenBank ID and target score for each protein
